# Supplementary material for: SARS-CoV-2 infection and replication in human gastric organoids
Source: Nat Commun. 2021 Nov 16;12:6610. doi: 10.1038/s41467-021-26762-2 (PMC8595698; doi:10.1038/s41467-021-26762-2)
Supplement: Supplementary file 4 — Supplementary Data 1 [file 41467_2021_26762_MOESM4_ESM.xlsx]

## Sheet: Progressively up
EnsemblGene ID	Entrez Gene ID	Gene Symbol	Organoid - PCW 8	Organoid - PCW 8	Organoid - PCW 8	Organoid - PCW 8	Organoid - PCW 11	Organoid - PCW 11	Organoid - PCW 11	Organoid - PCW 11	Organoid - PCW 18	Organoid - PCW 18	Organoid - PCW 18	Organoid - PCW 18	Organoid - PCW 20	Organoid - PCW 20	Organoid - PCW 20	Organoid - PCW 20	Organoid - Pediatric	Organoid - Pediatric	Organoid - Pediatric	Organoid - Pediatric	Organoid - Pediatric	Organoid - Pediatric	Organoid - Pediatric	Organoid - Pediatric	Stomach - PCW 10	Stomach - PCW 11	Stomach - PCW 15	Stomach - PCW 15	Stomach - PCW 17	Stomach - PCW 17	Stomach - PCW 18	Stomach - PCW 18	Stomach - PCW 20	Stomach - PCW 20	Stomach - Pediatric	Stomach - Pediatric	Stomach - Pediatric	Stomach - Pediatric	Stomach - Pediatric	Stomach - Pediatric
ENSG00000010310	2696	GIPR	6.40577	6.80559	5.70678	5.52626	4.99542	5.9206	7.15108	10.181	7.16033	3.94406	6.90801	4.68341	4.94151	3.43012	3.20345	7.98366	11.0793	16.2362	8.48177	7.2146	7.34833	13.1721	9.51744	6.24039	0.991367	0.733589	0.674258	2.32872	3.54914	3.71514	8.19221	11.6502	5.34116	0.668694	22.0078	11.7318	12.6649	4.84367	35.2515	36.0074
ENSG00000010438	5646	PRSS3	34.5355	39.1322	30.2123	34.9997	45.4129	43.0022	61.1092	57.2074	78.4056	93.0797	97.4797	96.0099	59.2981	42.4087	22.0682	41.2489	123.139	114.841	111.172	104.612	150.396	145.304	167.307	130.268	0.330456	1.65057	4.38268	0.776241	5.83073	6.75479	10.3161	1.60693	2.33676	0	15.5349	26.0706	15.7352	6.05459	10.4449	9.73174
ENSG00000017483	92745	SLC38A5	1.39256	0.850699	1.67846	2.10524	1.36239	0.31161	1.95029	0.969616	5.01223	3.54965	7.29179	6.02153	38.3917	30.5592	26.6954	37.2571	25.6408	20.9882	34.5329	23.4474	23.5147	28.8139	21.0385	24.5715	1.32182	1.28378	3.37129	0	1.77457	0.675479	3.33757	0.401732	0.333823	2.00608	12.2985	3.25883	6.14058	16.9528	13.0561	13.6244
ENSG00000041353	5874	RAB27B	89.1238	77.9808	64.1173	80.5256	82.6515	96.2876	98.8149	84.8414	65.517	88.3469	65.6261	89.3193	74.1226	109.14	100.731	123.303	174.737	182.558	145.099	187.579	102.877	126.781	101.686	97.5061	13.8791	20.1737	12.1366	12.808	78.081	66.8724	82.2255	40.9766	64.7616	86.2615	89.3256	89.2919	183.45	52.0695	138.395	84.6662
ENSG00000064787	8537	BCAS1	599.079	654.755	667.693	648.415	536.781	479.88	515.528	493.05	618.653	486.302	628.245	471.686	1069.27	921.454	517.535	701.675	1586.56	1692.12	1703.62	1519.12	1646.52	1796.34	1441.64	1546.84	150.027	102.886	39.107	93.537	421.08	353.276	601.976	555.595	427.961	529.606	1938.63	1522.52	1729.72	271.246	810.784	2033.93
ENSG00000065618	1308	COL17A1	343.684	386.501	341.064	350.523	287.01	307.248	241.186	313.186	245.957	288.705	277.855	282.008	341.344	274.409	248.445	274.106	410.885	430.456	456.198	388.686	332.635	291.432	287.527	314.75	0	1.83397	0	0.38812	5.83073	1.01322	35.1962	7.23117	1.66911	3.34347	127.516	93.8542	77.141	4.84367	32.6403	84.6662
ENSG00000069535	4129	MAOB	15.5967	11.9098	10.0708	16.3156	13.6239	19.6315	15.6023	30.5429	34.7276	48.9063	40.6805	63.226	11.4035	27.1291	37.0176	23.5074	41.1518	50.2925	26.9599	45.0912	49.4788	39.9278	49.5908	42.9027	4.95683	6.4189	6.74258	3.49308	5.32371	4.39062	5.15806	4.01732	14.3544	10.0304	18.7713	7.82118	19.5731	29.062	13.0561	3.8927
ENSG00000069764	8399	PLA2G10	253.446	231.39	218.872	217.366	86.7387	93.1715	121.568	94.0528	215.168	176.299	162.722	168.268	280.526	246.968	167.647	211.567	241.53	255.818	241.427	248.904	287.565	250.269	284.521	288.228	0.991367	0.733589	0.674258	0.38812	23.3229	11.8209	23.0596	21.2918	22.0323	34.7721	207.779	179.235	137.779	32.6948	57.4469	124.566
ENSG00000069974	5873	RAB27A	91.9089	94.4276	79.8949	75.7888	133.06	118.724	128.719	132.837	139.268	129.759	149.674	125.114	177.134	151.237	111.765	141.932	214.623	230.474	226.584	218.242	166.562	190.172	183.837	166.93	29.4105	22.5579	23.9362	29.8853	82.6442	78.3556	82.2255	58.2511	72.4395	111.672	308.756	294.598	378.413	213.121	176.257	369.806
ENSG00000073605	55876	GSDMB	62.3867	56.9968	48.3398	61.5784	43.1423	44.2487	35.1053	35.391	27.2093	34.3133	39.9129	35.4601	61.1987	47.0861	47.3398	49.2326	34.8208	45.1444	35.1387	36.9748	67.6047	74.9161	75.6386	93.2159	3.30456	9.53665	5.05693	7.76241	20.0273	19.2512	29.4313	15.6675	22.6999	38.1156	55.0194	54.7483	42.6003	18.1638	56.1413	79.8003
ENSG00000074370	489	ATP2A3	13.6471	17.014	9.3994	11.5788	43.1423	51.1041	55.5834	33.9366	42.962	30.3692	44.1345	36.7982	94.2688	66.1077	39.5092	49.6761	141.182	157.609	174.482	140.685	128.351	116.49	119.218	108.427	7.60048	4.03474	7.41684	17.0773	14.7036	18.5757	20.0254	7.6329	6.67645	28.0851	91.2675	76.9083	88.2708	112.615	54.8357	110.942
ENSG00000084734	2646	GCKR	1.39256	4.53706	1.00708	3.15786	6.81194	18.0734	10.0765	8.24174	7.51835	11.0434	4.98912	4.68341	4.94151	8.10755	4.6272	3.54829	8.54692	6.73206	10.6022	7.2146	4.409	8.64416	5.51009	8.19051	0	0	0	0	2.78861	0.675479	0.303415	1.2052	1.66911	0	12.9457	7.82118	1.91893	3.63275	11.7505	7.78539
ENSG00000085117	3732	CD82	156.245	204.451	197.052	178.419	140.326	124.956	133.27	104.234	160.749	126.21	154.663	99.6897	238.333	225.14	128.494	176.971	298.192	291.855	324.73	281.82	273.848	281.964	273.501	268.337	14.8705	21.6409	21.2391	21.7347	68.7012	59.7799	56.7386	62.2684	54.4131	88.9363	141.109	126.442	131.255	108.983	92.6984	80.7735
ENSG00000085552	57549	IGSF9	48.4611	58.6982	60.4247	59.21	54.4955	47.0532	48.7573	65.4491	78.0476	48.1175	75.2205	57.8736	82.1051	77.6454	44.8483	52.3373	94.6492	87.1208	114.201	91.9861	62.7058	63.8021	54.0991	55.3835	34.3674	9.53665	4.38268	6.59805	24.0834	34.7872	47.6362	38.5663	12.3514	30.0912	122.337	123.835	74.0707	64.1786	69.1974	66.1758
ENSG00000085831	22996	TTC39A	30.3578	28.9238	25.8483	31.0523	44.9588	41.7558	39.0059	48.4808	61.9369	44.5678	49.8912	54.8628	47.5145	48.0216	44.1364	46.5713	54.7636	68.5086	63.9162	74.4005	81.8115	67.9184	77.1413	79.175	8.59185	8.25287	5.73119	3.49308	19.7738	16.2115	16.081	16.8727	16.3573	17.386	25.8915	47.5789	24.1785	18.1638	24.8066	33.0879
ENSG00000086696	3294	HSD17B2	62.1081	56.7133	60.089	54.4732	42.6881	45.8067	44.8567	38.7847	38.6658	47.7231	48.7398	38.4709	63.0993	60.183	44.8483	51.8938	90.2175	109.297	79.9709	76.2042	104.346	80.2672	96.1762	97.8961	1.32182	1.65057	8.42822	2.32872	13.436	7.76801	24.88	14.4623	5.00734	9.36172	20.0659	37.8024	49.8922	15.7419	5.22244	21.4098
ENSG00000088992	54997	TESC	523.881	583.58	546.844	538.416	653.946	669.339	756.064	903.682	474.014	625.133	653.958	612.858	549.268	622.098	591.214	616.072	587.838	542.129	513.753	711.089	553.085	550.345	529.47	551.105	11.2355	25.4922	32.0273	37.6477	85.4328	84.0972	63.1104	79.5429	123.848	148.45	297.105	265.92	308.564	221.598	142.312	203.393
ENSG00000089127	4938	OAS1	80.2114	68.3395	69.4884	72.1046	94.0047	66.6846	76.7115	81.9326	67.6651	79.2755	79.0583	78.6144	90.0875	96.3551	83.6456	94.4733	143.398	152.857	144.19	128.961	131.78	146.539	147.27	153.28	4.29592	3.30115	4.71981	3.10496	9.88688	5.06609	5.15806	4.82078	10.3485	16.0487	44.0155	36.4989	21.8758	12.1092	5.22244	29.1952
ENSG00000089876	55760	DHX32	28.6867	30.058	20.813	26.5787	12.7156	23.6824	15.6023	18.4227	23.2711	25.242	27.632	26.7623	24.7075	31.4947	29.5429	35.9265	35.4539	29.3043	20.2957	28.4075	29.8832	34.165	36.567	33.5421	9.58321	9.90345	9.43961	7.37429	16.9852	14.1851	20.0254	17.6762	17.3588	24.073	42.0737	22.16	42.2165	23.0074	48.3076	53.5246
ENSG00000090020	6548	SLC9A1	33.1429	32.6101	35.5834	38.6838	33.6056	62.6337	48.7573	59.6314	44.3941	38.2573	44.9021	51.5175	38.3917	45.527	44.4923	53.6679	62.3608	72.4687	81.4855	71.695	77.4025	88.4998	84.6551	80.7351	12.2269	13.0212	8.0911	10.0911	29.4071	18.5757	30.6449	23.3004	20.0294	19.3921	88.6783	89.9436	41.4489	31.4839	47.002	86.6125
ENSG00000092068	23428	SLC7A8	18.9388	24.9538	26.5197	21.8419	24.9771	31.161	33.48	49.4504	52.6284	52.0615	54.4965	59.8807	46.3742	65.484	61.2215	63.4257	64.8933	76.0327	78.7593	63.1277	126.881	124.723	126.231	137.289	23.1319	18.8899	14.8337	34.1546	36.7589	31.7475	49.1533	40.5749	67.0983	73.5563	169.589	170.111	180.379	70.2332	135.784	170.305
ENSG00000099337	9424	KCNK6	97.7577	96.4126	93.994	108.683	104.45	95.6644	99.1399	101.325	117.429	99.3902	114.366	101.697	109.473	112.57	75.1031	82.9413	165.24	186.518	162.062	195.696	206.243	207.46	176.824	180.971	5.61775	6.23551	9.10248	14.3605	13.436	13.8473	24.88	22.0953	18.3602	32.766	98.3876	86.033	77.141	207.067	104.449	133.325
ENSG00000100031	2678	GGT1	0.557024	0.850699	0	0	0.454129	1.24644	0	0	4.65422	4.73287	6.90801	5.01794	17.8655	21.828	10.6782	18.185	53.1808	51.4805	47.8614	59.5204	29.8832	44.4557	22.5413	23.7915	0	0.733589	0	1.16436	0.50702	0	2.12391	0	0	3.34347	12.2985	13.6871	0	18.1638	10.4449	5.83905
ENSG00000101213	5753	PTK6	10.0264	14.1783	13.4277	15.7893	48.1377	27.4217	37.0556	37.3302	37.5917	26.8196	55.2641	37.4673	91.2278	90.4303	48.4077	52.7809	182.018	155.233	218.708	203.361	98.9576	121.842	99.6826	92.4358	0.660911	0.733589	3.70842	1.55248	12.422	13.5096	13.0469	18.0779	27.3735	31.4286	123.632	66.4801	69.4653	32.6948	52.2244	102.183
ENSG00000101347	25939	SAMHD1	9.4694	16.4468	15.4419	16.5788	20.8899	15.5805	15.9274	15.9987	39.7398	26.0308	28.7834	27.0969	34.9707	28.6882	25.6276	18.185	22.7918	20.5922	25.4453	17.5856	30.3731	40.3394	22.0404	25.7416	22.8014	25.6756	35.3985	55.5012	26.1115	45.5948	51.884	41.7801	31.7131	62.1885	78.3217	73.6495	67.1626	187.692	104.449	158.627
ENSG00000101842	340547	VSIG1	521.931	532.254	499.175	506.837	535.418	473.025	541.856	454.265	669.491	621.583	642.829	640.624	955.612	849.733	605.808	736.271	1022.15	1045.85	1036.9	843.657	1094.9	1136.09	1050.42	1028.49	131.191	110.955	44.501	93.9251	374.941	325.243	245.463	247.467	289.09	307.599	891.962	972.434	569.155	56.9131	454.353	814.547
ENSG00000102886	79153	GDPD3	15.8752	15.8797	9.0637	8.15782	29.5184	28.0449	40.6311	25.21	103.825	108.856	91.3392	97.348	104.532	68.2905	52.6789	65.6434	151.312	155.233	133.891	148.35	240.046	229.688	252.963	242.595	5.61775	5.68531	8.0911	5.04557	12.422	10.4699	13.0469	16.471	13.6867	16.0487	32.3644	13.0353	17.6542	10.8983	16.9729	43.7928
ENSG00000103056	55512	SMPD3	54.8668	53.0269	57.0678	54.21	98.0919	97.8457	85.8129	53.8137	59.7888	87.558	106.307	76.6072	107.953	111.947	74.7471	99.7957	117.124	120.385	130.862	102.808	151.376	158.476	147.27	142.749	31.0628	38.1466	27.9817	8.15053	62.3634	49.9855	68.8753	55.439	71.1042	86.9302	163.764	147.299	136.628	55.7022	109.671	181.01
ENSG00000104267	760	CA2	57.9305	46.5049	38.9404	42.6312	69.9359	64.5034	79.637	79.9933	157.169	178.666	134.706	170.944	145.965	113.194	90.0525	120.642	190.565	178.994	156.913	211.027	264.54	256.855	266.989	278.477	9.91367	12.1042	6.06832	6.98617	42.3361	34.4494	23.6664	22.497	25.3705	56.1703	330.116	391.711	282.083	146.521	216.731	339.638
ENSG00000104635	23516	SLC39A14	64.8933	64.3696	49.6825	67.8941	58.1285	59.206	51.6828	73.6908	77.6896	100.573	78.6745	94.0027	42.573	51.4517	83.6456	90.925	91.1671	75.2407	69.6717	91.0843	114.634	131.721	118.217	113.497	24.7842	21.0907	13.4852	15.9129	42.8432	33.774	32.7688	25.3091	30.7117	50.8207	102.271	72.346	145.839	66.6005	112.283	77.8539
ENSG00000105641	6528	SLC5A5	0.278512	0	0	1.05262	0	0.934831	4.22564	2.90885	11.0985	9.46573	15.3511	14.3848	25.8479	19.957	5.69502	22.1768	30.7056	45.1444	29.3833	27.5056	23.0248	32.5185	22.0404	24.9616	0	0	0	0	0	0	0	0.401732	1.00147	2.00608	252.442	204.654	86.7357	50.8585	65.2805	137.218
ENSG00000105650	5143	PDE4C	10.3049	16.4468	8.72801	10.5262	34.0597	25.2404	27.6292	23.7556	24.3451	21.6923	29.5509	24.4206	21.2865	18.0861	12.4579	19.0721	36.4035	34.0563	24.5365	24.3493	20.5753	15.2302	19.0349	15.211	2.31319	2.75096	5.39406	11.2555	11.4079	13.5096	23.0596	20.0866	6.34263	18.7234	47.8992	51.4895	25.3299	94.4516	50.9188	66.1758
ENSG00000106258	1577	CYP3A5	359.002	365.233	377.99	357.365	127.156	136.485	89.3884	109.567	94.1584	78.0923	94.0257	71.5893	179.795	169.011	164.444	151.246	168.406	163.55	166	145.645	279.237	299.253	283.519	285.888	2.9741	15.5888	6.74258	14.7486	69.4617	55.727	119.242	140.606	50.4072	74.225	304.872	334.356	221.828	88.397	550.968	490.48
ENSG00000108242	1562	CYP2C18	64.3362	54.1612	65.4601	67.3678	95.8212	83.5116	87.1131	64.4795	49.0483	64.2881	70.6152	60.2153	91.608	76.0862	60.1536	64.3128	77.5554	70.0926	68.46	61.3241	106.306	113.609	102.688	115.837	2.64364	1.65057	2.3599	5.82181	30.4212	24.655	78.888	54.6355	29.3764	34.1034	69.2597	70.3907	95.179	14.531	118.811	95.3711
ENSG00000108352	51195	RAPGEFL1	4.45619	3.11923	5.70678	5.78942	1.81652	4.36255	3.57554	4.84808	5.72827	4.33846	1.91889	7.02512	4.18128	5.30109	5.69502	5.76598	19.3097	20.5922	13.9343	10.371	2.44944	3.29301	6.01101	2.73017	1.32182	1.28378	0.674258	0.776241	3.29563	5.06609	13.9571	2.00866	3.0044	8.69302	17.4768	7.16942	27.6326	4.84367	11.7505	16.544
ENSG00000108602	218	ALDH3A1	25.0661	28.0731	27.8625	28.1576	74.9313	82.5768	79.962	110.051	249.18	310.003	283.996	284.35	354.648	277.839	211.784	231.97	819.554	994.365	1111.41	848.166	904.825	960.325	910.668	904.077	4.95683	4.40153	3.03416	0.776241	6.08424	8.10575	9.70929	5.62425	2.00294	0	491.291	362.382	108.995	92.0297	75.7254	121.647
ENSG00000108950	54757	FAM20A	8.07684	16.1633	11.0779	10.7894	9.53671	9.0367	10.0765	9.69616	7.51835	4.33846	3.83778	8.69776	21.2865	19.3334	12.1019	9.7578	15.5111	23.7602	18.4781	21.1929	20.5753	25.1092	25.5468	23.4015	1.32182	1.46718	2.69703	4.26932	13.436	3.03966	2.42732	9.64156	11.6838	10.0304	34.9535	18.2494	24.9461	20.5856	32.6403	41.8465
ENSG00000109854	10553	HTATIP2	33.9784	31.4759	31.2194	31.3155	17.2569	33.9655	17.5526	33.4518	23.9871	28.0028	21.4916	28.1005	11.4035	32.742	36.6617	28.8299	47.1663	38.8084	36.3504	40.5821	52.908	50.6301	53.5982	46.4129	1.65228	1.46718	0.674258	3.8812	6.33775	4.05288	4.55123	2.81212	9.68086	8.02433	70.5543	72.9977	59.8706	26.6402	23.501	24.3294
ENSG00000111344	8437	RASAL1	0.835536	0.850699	1.67846	2.3684	4.54129	2.49288	5.20078	5.33289	3.58017	4.73287	7.67556	2.67623	9.12278	2.1828	2.84751	9.7578	10.7628	7.92007	10.2993	9.46916	4.409	6.58603	9.51744	5.46034	0	0	0	1.16436	0.50702	0.33774	4.24781	2.00866	1.33529	8.69302	11.6512	11.7318	1.91893	10.8983	6.52805	7.78539
ENSG00000111424	7421	VDR	13.3686	14.4619	11.0779	11.842	31.3349	30.5378	26.0039	54.2985	31.8635	26.0308	32.6212	28.435	32.69	39.9141	23.136	35.4829	54.1305	60.1926	41.803	42.3858	37.7215	44.4557	43.0789	37.4424	0.330456	0.183397	0	2.32872	3.29563	3.3774	3.64098	3.21385	2.33676	0	7.76745	13.6871	5.75679	3.63275	7.83366	8.75857
ENSG00000111863	84830	ADTRP	0	0.567133	2.68554	0	0.908258	0	0	0	3.58017	1.18322	2.68645	5.687	0.760232	2.80646	4.6272	1.77415	14.5614	19.4042	11.8139	11.2728	4.89889	4.93952	8.5156	5.85037	0.330456	0	2.3599	1.55248	6.59126	9.79445	8.19221	3.21385	5.67498	5.34955	66.0233	71.0424	56.0328	29.062	53.53	91.4784
ENSG00000113070	1839	HBEGF	26.1801	33.4608	32.8979	31.3155	60.8533	44.2487	65.9849	32.4821	35.0856	34.3133	45.2858	36.7982	64.6197	52.0754	39.5092	47.4584	61.0946	58.2125	76.3359	62.2259	64.1755	62.5673	48.589	56.1635	15.5314	33.1949	14.4965	17.0773	56.7862	49.9855	23.9698	47.8061	60.4219	47.4773	220.078	256.144	49.8922	118.67	63.9749	235.508
ENSG00000113303	79908	BTNL8	17.8248	11.9098	12.0849	13.1578	22.2523	17.7618	13.002	22.3012	60.5048	54.0336	51.0425	47.8377	21.6666	27.7528	21.7123	29.7169	86.4188	81.9728	98.1462	87.477	77.8923	73.6812	85.6569	78.3949	0	0	0	0	0.50702	1.6887	2.73074	1.60693	1.00147	0	14.2403	11.08	6.52436	0	1.30561	23.3562
ENSG00000113742	80315	CPEB4	37.0421	36.0129	41.9616	30.2629	50.4083	65.1266	49.0824	51.3897	71.2453	77.6979	90.5717	85.305	67.2805	64.8604	69.0521	56.3291	69.9581	68.9046	68.7629	59.5204	108.265	114.021	125.229	108.817	17.5141	17.6061	34.05	38.0358	43.6037	48.6345	54.6147	41.7801	52.0763	44.8025	121.043	117.318	55.2652	72.6551	96.6152	124.566
ENSG00000114771	13	AADAC	50.9677	41.6843	34.5764	41.3154	25.4312	32.0959	37.0556	38.7847	93.4423	145.536	100.934	120.096	21.2865	54.8819	91.8322	89.1508	35.7704	34.8483	33.0183	43.2876	69.5642	82.737	92.6698	71.3745	0.330456	0	0	0.776241	2.02808	2.36418	3.03415	6.42771	5.00734	2.00608	70.5543	65.1765	27.6326	16.9528	32.6403	14.5976
ENSG00000115112	29842	TFCP2L1	49.2966	54.7283	45.9899	46.8417	66.757	72.6052	75.7364	67.3883	73.0354	61.9217	69.4639	67.9095	87.0466	92.925	72.2556	72.74	85.7857	81.1808	75.7301	79.8115	73.9732	59.2743	50.0918	57.3336	18.836	31.3609	9.10248	20.5704	48.1669	64.1705	37.3201	35.7541	45.7337	39.4529	163.116	138.826	98.2493	41.1712	124.033	192.688
ENSG00000115165	9595	CYTIP	8.07684	12.4769	9.3994	10.7894	3.1789	9.34831	10.0765	6.78731	17.1848	15.7762	18.8051	11.7085	19.3859	17.7742	13.5257	20.8462	24.3745	19.8002	25.1424	20.2911	22.045	24.6976	15.5284	20.6713	10.5746	6.23551	5.05693	2.71684	9.63337	15.1983	15.1708	14.4623	5.00734	6.01825	17.4768	25.4188	43.7516	13.3201	23.501	18.4903
ENSG00000115590	7850	IL1R2	26.1801	19.2825	15.1062	19.9998	163.032	146.457	183.003	144.473	94.1584	83.2196	82.5123	68.913	237.192	200.506	126.358	174.753	1316.23	1403.04	1308.31	1234.6	438.941	431.385	412.756	412.256	0.991367	0.733589	0.674258	1.9406	17.7457	14.1851	11.8332	6.02598	6.00881	11.3678	144.345	128.398	130.871	8.47642	103.143	170.305
ENSG00000115648	79083	MLPH	137.863	144.902	133.941	134.736	142.142	142.406	137.171	130.898	116.355	131.731	110.528	116.082	222.368	213.915	163.732	189.834	229.817	207.11	197.504	206.969	159.704	146.127	179.829	147.429	33.376	11.9208	12.8109	24.4516	116.108	88.4878	78.888	111.681	102.817	159.818	286.101	265.269	305.11	144.099	313.347	319.201
ENSG00000117472	10103	TSPAN1	972.563	956.753	1041.65	922.886	850.584	797.411	939.391	934.225	677.009	688.632	677.752	665.044	811.928	754.002	617.198	706.554	904.39	1013.77	921.18	884.239	980.758	1029.48	900.149	927.088	9.58321	12.471	6.06832	10.0911	105.207	90.5142	154.438	78.3377	117.506	85.5928	302.283	300.464	312.402	158.63	147.534	225.776
ENSG00000118985	22936	ELL2	22.838	28.3566	26.8554	28.4208	51.3166	48.6112	54.6082	40.2391	46.1841	62.3161	58.3343	66.5713	34.5906	44.2797	35.2379	59.8774	42.1015	43.1644	48.7702	67.6368	70.0541	81.0905	76.1395	75.6647	19.1664	16.139	8.76535	19.0179	35.2379	28.0324	17.5981	23.3004	40.3925	42.7964	89.9729	74.953	39.9138	58.124	96.6152	104.13
ENSG00000119125	9615	GDA	3.34214	4.53706	8.05663	2.3684	1.81652	4.36255	7.47612	4.36327	12.8886	10.649	17.6538	8.69776	11.4035	12.4732	12.4579	15.9673	23.1083	14.6521	17.8723	17.1347	22.045	20.1697	27.5505	23.4015	0	0.366794	0	0.38812	0.50702	1.6887	15.7776	3.61559	0	2.67478	11.6512	13.6871	5.75679	8.47642	2.61122	13.6244
ENSG00000120306	84418	CYSTM1	682.076	720.259	681.121	681.573	763.845	936.078	738.836	1262.93	853.153	1378.45	987.461	1288.27	626.051	653.281	753.166	925.217	1274.12	1406.61	1122.02	1295.92	1308.49	1450.98	1398.56	1294.49	112.024	142.683	87.9907	114.496	468.993	382.659	271.253	221.756	443.316	320.973	1468.69	1326.34	2303.1	1132.21	1043.18	874.884
ENSG00000121350	79912	PYROXD1	13.3686	16.1633	15.1062	8.94728	18.1652	19.0082	17.5526	14.0594	19.6909	26.4252	24.9456	23.7516	32.69	38.0431	26.3395	22.1768	53.4974	53.8565	40.2884	65.8332	29.3933	22.6395	35.5652	37.0523	3.63501	6.05211	10.7881	6.59805	10.3939	9.11897	6.97855	14.8641	10.6823	4.01216	31.0698	24.1153	19.1893	6.05459	24.8066	21.4098
ENSG00000121900	113452	TMEM54	62.1081	55.2954	53.3751	53.6837	63.1239	70.7356	76.0614	64.4795	72.6774	98.9958	91.723	77.2763	106.813	120.99	85.4253	92.6991	132.319	144.145	133.588	172.248	120.513	121.43	107.196	105.697	11.2355	9.72005	5.73119	8.92677	19.2667	18.9134	35.803	28.1212	27.0396	28.0851	130.105	142.737	102.087	64.1786	41.7795	78.8271
ENSG00000125266	1948	EFNB2	41.7768	60.1161	53.3751	47.368	50.8625	51.4157	54.9333	38.7847	92.3683	82.8252	96.7121	106.715	114.415	98.2261	69.0521	78.506	152.578	145.333	182.964	151.507	111.205	106.611	104.692	104.917	73.0307	72.6253	87.9907	58.9943	98.6153	93.2161	96.486	126.144	88.7968	65.532	144.345	170.763	173.088	119.881	105.754	214.098
ENSG00000125285	11166	SOX21	49.5751	49.6241	50.0182	47.1048	19.9817	35.5236	26.9791	35.391	48.6903	73.3594	51.0425	66.9059	49.035	61.1184	61.9333	54.555	67.1091	66.9246	54.5256	72.5969	95.5283	86.03	83.6533	99.0662	3.96547	7.88608	3.03416	6.59805	19.2667	10.1322	18.2049	16.8727	17.025	18.7234	89.3256	82.1224	71.768	32.6948	105.754	89.532
ENSG00000125775	27111	SDCBP2	221.695	208.705	201.751	211.577	174.386	161.414	150.173	170.168	252.044	300.143	269.029	269.296	214.005	257.259	227.445	235.518	461.534	496.985	428.026	504.571	740.712	689.886	732.342	700.094	13.5487	5.86871	7.07971	3.8812	28.3931	17.2247	60.3796	34.9507	35.719	41.459	216.194	196.181	139.698	54.4913	161.896	81.7466
ENSG00000125850	58495	OVOL2	6.9628	7.65629	4.02831	7.63151	5.44955	7.16704	6.82603	9.21136	6.4443	6.7049	4.60534	8.36323	4.94151	5.92475	13.1697	6.20951	10.1297	11.0881	5.75548	10.371	5.87867	5.76277	8.5156	6.63042	2.31319	3.66794	2.3599	1.16436	3.29563	6.07931	6.97855	7.23117	13.0191	3.34347	17.4768	12.3835	29.5515	23.0074	23.501	13.6244
ENSG00000127324	7103	TSPAN8	767.579	717.139	707.64	724.993	597.634	616.989	633.52	686.004	957.336	1155.21	1060	1048.08	555.73	683.217	679.487	755.786	1361.49	1415.32	1158.06	1389.26	1619.08	1638.27	1706.63	1441.53	55.1861	48.7837	28.9931	55.5012	254.017	201.968	214.515	175.959	232.674	134.407	961.221	907.909	937.59	319.682	749.421	496.319
ENSG00000128203	57168	ASPHD2	36.7636	34.5951	33.5693	28.1576	48.5918	65.4382	50.3826	68.358	56.9246	66.6545	59.4856	64.2296	39.9122	49.5808	45.2042	44.3537	87.685	97.4169	77.8505	96.4952	78.3822	79.8556	100.184	68.2543	3.96547	2.75096	1.01139	4.26932	9.12635	5.74157	6.37172	5.22251	4.33969	14.0426	60.1977	57.3554	24.9461	9.68734	10.4449	20.4367
ENSG00000129048	51554	ACKR4	5.01321	4.2535	5.70678	4.7368	9.08258	6.23221	11.0517	5.8177	9.66645	13.8042	13.0485	10.7049	3.04093	9.35486	10.6782	10.2013	17.0938	26.9282	18.1752	12.6255	7.83822	5.35115	4.50826	5.85037	0.991367	1.46718	1.01139	0.776241	2.5351	4.05288	2.73074	4.01732	2.00294	6.01825	14.2403	10.4282	7.67572	4.84367	13.0561	13.6244
ENSG00000129538	6035	RNASE1	1749.89	1675.03	1604.95	1529.99	724.336	611.691	723.234	706.85	1156.04	1226.6	1246.9	1186.91	2087.98	1814.53	1488.89	1654.83	1368.14	1297.7	1230.76	1318.02	2044.31	2096.83	2082.31	2001.22	47.9161	166.891	179.353	228.603	800.331	664.334	337.398	524.26	369.208	227.356	2859.07	2893.84	1950.78	618.779	1317.36	1592.11
ENSG00000129566	7011	TEP1	11.6975	11.0591	7.38524	11.0525	14.9863	16.2037	10.0765	21.3316	11.0985	5.12727	8.44312	10.0359	16.7251	10.6022	7.11877	8.87073	15.5111	20.1962	14.8431	17.1347	11.2674	8.64416	14.0257	10.9207	3.30456	3.11775	6.40545	8.92677	18.7597	25.3305	32.4654	20.8901	13.0191	16.0487	20.0659	24.7671	54.1138	41.1712	41.7795	45.7392
ENSG00000131069	55902	ACSS2	31.1933	34.3115	44.6471	26.8419	86.2845	78.2142	89.0634	100.355	45.8261	53.2448	36.8427	43.4888	56.2572	67.9787	40.9329	40.3618	105.095	113.257	92.0878	97.848	97.9778	101.26	88.1615	88.1455	7.27002	13.9382	7.75397	9.31489	32.4493	24.655	30.3415	21.6935	20.697	55.5016	47.8992	32.5883	57.5679	100.506	39.1683	75.9076
ENSG00000131981	3958	LGALS3	273.22	223.45	243.377	245.524	202.542	194.445	213.882	186.651	159.675	183.004	197.262	204.063	196.14	220.775	237.767	233.744	374.482	321.159	279.898	403.116	252.293	275.79	290.031	251.176	32.0542	24.025	36.0728	38.4239	88.7284	87.1368	106.499	59.4563	84.4571	74.8937	254.384	193.574	242.553	90.8188	259.817	190.742
ENSG00000132530	54739	XAF1	0.278512	0.283566	0.671386	0.789466	1.36239	0.623221	0.325049	0.484808	0	0	0.767556	0	3.04093	4.05377	5.69502	3.99183	4.11518	7.52407	3.63504	4.05821	3.42922	1.64651	1.00184	2.73017	4.62638	7.88608	33.0386	29.4971	24.844	35.1249	50.0635	83.1585	22.6999	38.7842	116.512	77.5601	71.3842	94.4516	117.505	433.063
ENSG00000134755	1824	DSC2	64.8933	58.9818	66.8029	67.3678	95.3671	100.339	80.2871	87.7503	71.6033	80.4587	86.3501	84.6359	53.2162	48.0216	45.5602	52.3373	97.8147	102.961	86.9381	84.7715	54.3777	58.0394	65.1193	61.6239	9.25276	7.70268	10.1139	10.8674	21.2948	28.7079	60.3796	26.916	21.0308	41.459	151.465	161.638	72.1518	60.5459	95.3096	100.237
ENSG00000135114	8638	OASL	1.67107	1.7014	1.34277	1.84209	7.26607	3.1161	2.60039	5.33289	2.50612	3.15524	4.22156	4.68341	5.70174	9.04303	2.84751	3.54829	13.6118	11.4841	8.48177	17.5856	14.6967	16.0534	13.0239	14.8209	0	0	0	0	0	0.33774	2.42732	0.401732	0	0	23.3023	35.1953	13.0487	2.42184	7.83366	6.81222
ENSG00000135549	5570	PKIB	74.9197	90.1741	83.5875	79.9992	178.927	121.216	153.748	70.782	197.983	207.852	196.494	184.326	293.069	224.517	171.207	216.002	259.89	247.502	265.661	214.183	343.412	342.473	333.11	317.09	1.32182	2.38416	2.69703	6.20993	29.4071	24.3173	15.4742	12.4537	12.6853	6.01825	123.632	95.8095	122.812	53.2804	57.4469	88.5589
ENSG00000135750	3775	KCNK1	137.863	118.247	110.443	118.157	105.358	112.18	110.842	69.3276	85.924	90.3189	75.9881	86.9776	82.1051	89.4949	86.4931	115.763	130.103	135.433	118.442	112.277	116.594	117.725	129.738	100.236	3.30456	7.51929	4.38268	8.15053	20.7878	17.9002	40.0508	21.6935	21.0308	22.7356	86.7365	108.845	86.3519	4.84367	88.7815	92.4516
ENSG00000135773	10753	CAPN9	77.4263	70.8916	66.1315	68.6836	69.4818	66.373	84.8378	51.3897	28.9993	25.6364	32.6212	26.7623	127.719	99.1616	63.3571	78.9495	78.8216	91.0808	82.3943	82.066	148.436	155.183	153.782	141.189	4.62638	5.13512	2.69703	4.26932	34.9844	21.6153	44.9055	37.7628	24.3691	52.1581	118.454	95.8095	105.157	32.6948	74.4198	224.803
ENSG00000136052	84102	SLC41A2	18.9388	19.2825	14.7705	18.9472	21.3441	16.827	20.8031	17.4531	13.9626	18.1427	13.0485	14.0502	15.5848	14.656	18.8647	17.2979	21.5256	16.6322	17.5694	25.2511	24.9843	23.0511	27.0496	31.592	2.31319	3.30115	6.40545	5.04557	16.7317	12.8341	12.7434	7.23117	13.3529	14.7113	47.252	50.8377	24.1785	12.1092	27.4178	46.7124
ENSG00000136542	11227	GALNT5	141.484	129.873	122.864	159.209	150.317	152.066	139.771	150.775	133.182	158.157	163.49	157.229	173.713	178.054	136.325	145.924	242.479	224.93	213.559	215.987	225.349	206.225	193.855	211.003	2.9741	7.15249	3.70842	5.43369	15.9711	15.1983	24.88	21.2918	9.68086	22.0669	77.0272	58.0071	99.0168	18.1638	80.9479	110.942
ENSG00000137266	63027	SLC22A23	77.7048	65.7874	56.3964	62.3678	60.3992	63.5685	76.0614	78.0541	79.8377	79.2755	65.6261	85.305	74.1226	72.6561	74.3912	65.1999	138.65	127.117	101.781	134.372	90.1396	96.3207	106.195	97.1161	14.8705	11.0038	9.10248	8.15053	35.2379	29.3833	30.3415	31.3351	25.0367	16.7173	89.3256	99.7201	50.6598	20.5856	40.4739	79.8003
ENSG00000137501	54843	SYTL2	215.29	204.451	211.486	224.472	207.537	174.813	169.025	160.956	241.303	215.74	236.791	211.423	355.408	362.345	263.395	282.533	309.905	300.171	290.198	272.802	592.766	570.515	590.582	567.096	22.1405	22.9247	24.9475	33.3784	110.023	114.156	224.224	196.447	75.1101	140.426	319.76	316.758	286.688	31.4839	434.768	704.578
ENSG00000138678	84803	GPAT3	18.3818	10.2084	10.4065	8.68413	20.4358	25.2404	25.6789	15.9987	35.4436	39.835	43.3669	42.4852	42.1929	33.3657	29.8988	37.2571	49.6987	44.3524	40.8942	52.7567	74.953	84.3835	81.6496	92.0458	1.65228	2.20077	6.06832	5.82181	8.87284	8.44349	6.37172	11.6502	11.6838	9.36172	36.8954	23.4636	14.2001	8.47642	43.0852	37.9538
ENSG00000139044	283358	B4GALNT3	26.7371	30.058	17.1203	18.4209	9.99084	21.8127	20.4781	31.0277	17.1848	21.2979	25.3294	20.0718	29.2689	38.6668	33.8142	38.5877	28.4897	25.7402	30.5949	18.0365	47.0293	43.6324	44.0808	44.0728	5.9482	9.90345	5.73119	9.31489	16.7317	17.5625	10.3161	18.8814	21.0308	20.7295	64.7287	48.8824	54.4976	42.3821	52.2244	61.31
ENSG00000140043	145482	PTGR2	5.29173	5.95489	3.35693	3.15786	4.99542	6.23221	5.20078	4.84808	7.87636	5.52168	7.29179	6.02153	6.46197	10.914	4.98314	5.76598	7.28071	14.2561	7.87593	9.92007	5.38878	4.52789	3.50642	6.24039	8.59185	6.23551	2.02277	6.98617	13.6895	17.9002	13.0469	9.64156	17.6926	16.7173	12.9457	30.633	47.9733	52.0695	27.4178	32.1147
ENSG00000140297	9245	GCNT3	94.9725	79.3986	76.5379	79.7361	87.1928	81.9535	98.1648	98.4161	62.2949	76.5147	56.7992	73.2619	58.5379	63.3012	71.5437	61.208	177.586	209.09	161.154	202.46	103.856	107.023	103.69	103.747	4.29592	1.65057	1.01139	3.8812	17.7457	12.1586	22.4527	5.22251	17.025	9.36172	20.7132	16.2941	25.3299	12.1092	13.0561	13.6244
ENSG00000142484	9032	TM4SF5	303.856	309.938	280.303	274.208	222.523	207.844	203.806	171.622	93.8003	97.8126	87.8852	112.402	335.642	283.452	264.106	249.268	272.552	277.203	287.168	282.722	528.1	544.171	510.936	512.882	5.9482	7.88608	2.69703	6.20993	23.3229	17.2247	35.803	20.8901	15.3558	23.4043	108.097	115.362	97.0979	12.1092	24.8066	49.6319
ENSG00000143416	8991	SELENBP1	49.5751	52.1762	49.0111	57.631	55.4038	62.6337	73.7861	73.6908	118.861	108.067	92.8743	93.3337	183.216	159.033	104.29	101.126	175.054	180.974	174.785	180.365	198.895	186.879	201.87	179.021	31.3933	49.7006	57.9862	38.4239	86.4469	66.197	70.6957	65.4823	102.484	76.2311	188.361	247.671	215.688	221.598	194.536	275.408
ENSG00000144959	57552	NCEH1	30.3578	26.0881	21.82	30.2629	31.3349	37.3932	34.7802	24.2404	45.4681	56.4	57.5667	54.1937	33.8303	43.0324	31.6785	37.2571	39.2525	32.8683	30.292	36.5239	78.8721	58.451	63.6165	73.7146	5.28729	6.7857	1.34852	6.20993	13.6895	8.78123	10.9229	6.02598	9.68086	16.7173	34.3062	46.2753	26.4812	20.5856	28.7234	29.1952
ENSG00000146205	50636	ANO7	0.835536	1.41783	1.00708	1.84209	3.63303	4.67416	3.90059	10.181	6.80231	6.31049	5.75667	4.68341	2.2807	1.87097	3.20345	6.20951	11.7124	9.50409	11.511	4.05821	2.93933	9.05579	3.00551	5.07032	3.30456	0	2.02277	1.16436	4.81669	4.39062	2.42732	12.052	6.00881	10.6991	54.3721	34.5436	29.1677	16.9528	27.4178	42.8197
ENSG00000147041	94122	SYTL5	6.40577	5.95489	8.72801	8.94728	10.8991	7.79026	15.6023	7.27212	8.95041	9.07133	8.8269	10.7049	12.5438	11.5377	9.96628	7.09659	59.8284	43.1644	43.3176	38.7785	12.7371	16.0534	10.5193	15.211	2.64364	1.28378	0.674258	1.55248	14.1966	15.536	12.44	9.64156	7.01027	8.69302	36.8954	39.1059	49.5084	12.1092	32.6403	17.5171
ENSG00000147813	93100	NAPRT	18.6603	24.3867	18.1274	28.6839	24.9771	23.6824	36.7305	25.21	12.1726	12.621	17.27	9.36682	29.649	40.8496	37.3736	31.0476	54.447	61.3806	62.7045	63.5786	40.1709	37.458	31.5578	28.0818	24.7842	23.6582	8.76535	12.808	38.5335	49.9855	34.8928	46.1992	45.7337	44.8025	62.7869	43.6683	45.2868	61.7568	41.7795	43.7928
ENSG00000150556	130576	LYPD6B	2.22809	1.7014	0.671386	1.05262	1.36239	2.49288	4.55068	2.42404	12.1726	24.8476	14.9674	23.0825	3.80116	5.30109	9.25441	8.87073	8.86347	8.71208	6.66425	8.56733	35.272	34.5766	23.0422	21.0613	6.93957	5.13512	5.05693	8.53865	13.6895	20.9399	16.9913	19.2831	10.0147	30.0912	94.5039	74.3013	75.6059	56.9131	74.4198	96.3442
ENSG00000153982	284161	GDPD1	8.63387	9.92482	7.04955	4.47364	4.99542	5.29738	7.80117	6.78731	12.5306	12.621	6.52423	7.02512	12.9239	6.5484	11.0341	14.1932	13.9283	11.8801	14.5402	15.7819	8.818	7.40928	12.022	9.36059	9.58321	14.305	4.38268	9.70301	20.2808	15.1983	18.5083	18.4797	19.3617	8.02433	37.5427	35.1953	42.984	15.7419	27.4178	42.8197
ENSG00000156127	10538	BATF	0	0	0	0	0.454129	0	0.650098	0.484808	1.43207	0.394406	0.767556	0.669059	2.2807	2.49463	4.98314	4.43537	19.3097	15.4441	19.9927	24.8002	1.95956	2.46976	2.50459	1.17007	0	0	1.68564	2.71684	2.78861	0.33774	0.910246	3.61559	3.0044	0	0	4.56236	9.59465	1.21092	1.30561	2.91952
ENSG00000158315	54933	RHBDL2	13.6471	12.4769	12.0849	13.6841	28.156	30.5378	40.3061	35.8758	50.1223	54.8224	66.0099	66.9059	66.1402	65.484	50.1874	63.8693	97.1816	99.0009	81.4855	112.728	64.1755	61.744	70.1285	55.3835	0.330456	1.46718	2.69703	1.16436	18.5062	24.9927	5.46147	12.4537	16.3573	12.0365	42.721	33.8918	34.157	27.8511	20.8898	28.2221
ENSG00000158710	8407	TAGLN2	1369.44	1373.88	1534.79	1339.2	1492.27	1341.48	1608.99	1531.51	1351.51	1329.54	1402.33	1312.36	2040.08	1754.97	1580.37	2199.05	1879.69	1785.58	2055.31	1786.51	2004.14	1970.87	1678.58	1861.59	296.419	326.264	207.671	302.734	724.531	656.904	574.972	490.916	589.197	528.268	1228.55	1206.42	1911.25	1270.25	865.62	1142.51
ENSG00000158715	85414	SLC45A3	22.0024	13.8948	14.4348	16.8419	42.6881	51.4157	42.2564	68.358	59.7888	102.545	72.9179	81.9597	23.1871	46.7743	43.7805	53.6679	98.1313	113.257	84.2118	106.415	106.306	97.5555	87.6606	77.2248	3.96547	4.58493	7.07971	5.04557	30.9282	25.3305	12.44	9.23983	30.7117	8.02433	44.0155	52.1412	42.984	4.84367	18.2786	30.1684
ENSG00000160181	7032	TFF2	5488.35	4565.99	4278.07	4304.17	6320.57	9207.46	6796.45	9883.3	5971	10760.6	7712.02	10063.6	1605.61	4474.74	5643.41	6421.52	7466.84	9191.64	6083.55	8072.68	5284.43	5299.28	6433.29	5081.24	150.688	135.531	46.8609	60.1587	861.173	499.855	141.695	244.253	1930.5	495.502	8436.09	7401.45	5217.19	1780.05	3982.11	2260.68
ENSG00000160182	7031	TFF1	21809.2	18925.2	20030.1	19328.8	26887.2	24513.1	28871.8	22675.4	18223	20006.2	19024.3	18691.8	30146.2	28684.8	19358.4	24705.9	33343.1	34303.4	28749.9	34635	37738.6	39272.9	40496.2	37450.5	188.69	181.013	60.009	137.395	2355.87	1643.44	928.754	952.104	1544.26	1852.95	18608.9	17199.4	12113.1	3149.6	6304.79	12393.4
ENSG00000162069	146439	BICDL2	29.5223	40.55	34.912	26.5787	17.711	24.3056	15.2773	27.1493	29.3574	23.2699	28.0158	24.0861	12.5438	17.7742	18.5088	18.6285	23.1083	21.3842	30.292	29.7602	27.9237	31.2836	21.0385	25.7416	7.93093	7.51929	8.0911	15.1367	24.844	22.6286	29.4313	36.5576	19.0279	36.7782	30.4225	41.0612	37.2273	81.1315	62.6693	98.2906
ENSG00000162078	124220	ZG16B	38.9917	30.3416	48.3398	34.2102	44.9588	50.4809	51.6828	46.5416	19.3329	21.2979	23.4105	27.0969	61.1987	54.57	47.6958	58.9904	249.443	212.654	214.77	198.401	66.6249	69.9765	66.622	56.5535	3.96547	1.83397	2.02277	2.71684	25.351	9.79445	13.3503	6.82944	12.0176	6.01825	17.4768	22.8118	23.0272	12.1092	3.91683	13.6244
ENSG00000162482	22977	AKR7A3	4.45619	2.83566	7.72093	4.21049	64.9405	66.6846	70.2106	72.7212	27.2093	44.1734	25.7131	35.7946	61.1987	88.8712	74.7471	89.1508	123.772	130.285	103.599	125.805	74.4631	79.0323	73.6349	94.7759	1.98273	2.75096	5.73119	9.70301	22.3089	16.5492	19.4186	8.43637	18.0264	14.0426	249.206	299.812	248.31	222.809	103.143	117.754
ENSG00000162779	126859	AXDND1	0.278512	1.13427	0.335693	1.57893	1.81652	0	0.325049	0.484808	8.5924	7.88811	4.98912	9.70135	2.66081	4.05377	3.20345	3.54829	12.6621	13.0681	15.146	14.4292	7.34833	6.99765	6.01101	4.68029	0.660911	0.916986	0.674258	1.9406	6.59126	3.71514	8.49563	3.21385	5.00734	4.68086	34.9535	48.2306	14.5839	19.3747	6.52805	17.5171
ENSG00000162896	5284	PIGR	57.652	41.9678	36.9262	43.947	175.294	267.05	208.356	354.88	104.541	127.787	132.403	115.078	158.508	214.226	263.039	188.947	1234.55	1300.87	1005.7	1232.79	448.248	387.752	409.751	423.567	0	0	0	0.38812	2.28159	1.01322	6.0683	2.81212	18.3602	6.68694	88.0311	62.5695	126.649	131.99	109.671	111.915
ENSG00000163235	7039	TGFA	32.8644	30.6252	27.1911	24.7366	35.8762	36.4584	33.8051	46.0568	24.7031	26.4252	29.1671	31.4458	32.3099	40.5377	21.0004	41.2489	47.4829	41.5804	46.6497	46.444	47.5192	46.1022	46.5853	42.1226	2.64364	4.21814	3.03416	2.71684	7.6053	10.8077	7.58538	10.0433	5.00734	14.7113	19.4186	33.24	34.9245	10.8983	33.9459	17.5171
ENSG00000163686	57406	ABHD6	5.84875	5.38776	4.6997	4.47364	8.17432	9.0367	11.7018	13.0898	12.5306	14.593	9.59446	9.70135	6.08186	9.66669	7.11877	5.76598	15.1945	16.6322	11.208	20.2911	15.1866	14.8186	15.0275	15.601	1.65228	1.46718	1.68564	0.776241	4.56318	1.6887	8.79904	1.60693	6.00881	3.34347	24.5969	12.3835	7.67572	3.63275	22.1954	11.6781
ENSG00000163817	54716	SLC6A20	32.8644	27.5059	36.2548	36.8418	51.3166	37.7049	51.3577	50.9049	49.7643	44.1734	62.5559	41.4816	57.0174	70.4733	37.3736	67.4176	158.593	136.621	153.883	153.761	89.6497	100.849	81.1487	97.1161	0.330456	0	0	0	0	0.675479	6.67514	2.41039	0.667645	0	7.12016	3.25883	3.83786	0	0	9.73174
ENSG00000163993	6286	S100P	1540.73	1390.61	1285.03	1268.67	2460.93	2591.04	2833.13	2459.43	1797.24	2174.36	1853.65	1913.51	3047.39	3001.35	2386.92	2678.52	5507.38	6073.11	4932.75	5365.86	4327.68	4322.49	4688.09	3954.85	146.061	206.872	53.9406	98.9707	803.88	567.403	368.346	470.83	629.256	446.019	3277.21	3359.85	2058.63	1157.64	1228.58	1050.05
ENSG00000164078	4486	MST1R	30.6363	21.551	24.1699	19.9998	31.789	28.6682	22.7534	53.3289	37.2337	45.7511	39.1454	37.1328	27.7485	30.2474	22.0682	23.951	31.6552	39.6004	39.9855	40.5821	48.499	54.7464	50.5927	33.9321	1.32182	2.01737	4.38268	1.16436	5.32371	2.36418	9.10246	5.62425	7.01027	4.68086	15.5349	36.4989	27.6326	29.062	14.3617	41.8465
ENSG00000164120	3248	HPGD	314.997	288.103	255.126	289.471	288.826	242.433	324.724	175.501	360.165	395.589	351.157	431.543	543.566	481.464	352.735	432.005	701.48	740.923	584.939	609.633	795.58	777.563	781.432	750.407	67.7434	73.5423	45.5124	46.5744	247.426	178.327	238.484	205.687	233.342	281.52	694.539	642.641	938.357	61.7568	347.292	346.45
ENSG00000164237	134147	CMBL	96.0866	93.0098	84.9303	97.8938	116.711	125.579	141.396	130.413	162.54	169.2	138.928	136.822	157.368	143.441	127.782	129.956	190.565	170.282	168.121	163.23	166.562	169.59	170.813	159.13	7.27002	12.471	12.1366	21.7347	33.7168	30.0588	54.6147	34.1472	33.7161	36.7782	100.977	108.193	193.428	23.0074	73.1142	42.8197
ENSG00000164542	23366	KIAA0895	3.62065	2.83566	2.68554	4.47364	4.08716	3.42771	2.60039	2.90885	3.93818	4.33846	3.454	3.34529	5.32162	6.5484	2.84751	4.8789	2.84897	4.35604	4.24088	5.41095	3.42922	4.52789	4.50826	4.68029	2.31319	1.83397	1.68564	1.9406	3.54914	3.03966	3.9444	3.21385	7.01027	6.68694	29.1279	25.4188	23.411	36.3275	50.9188	11.6781
ENSG00000164825	1672	DEFB1	0	0	0	0	0	0	0	0.484808	2.1481	1.97203	2.68645	3.01076	0.380116	0	0.711877	0	23.7414	24.1562	14.5402	18.4874	3.42922	4.52789	5.51009	4.29027	4.62638	0.916986	0	0	7.35179	4.05288	17.2947	6.02598	2.67058	16.0487	108.097	54.0965	71.0004	0	24.8066	8.75857
ENSG00000165092	216	ALDH1A1	12.533	16.4468	14.4348	22.1051	105.358	120.282	119.618	143.018	172.564	212.585	184.597	188.005	89.3273	96.9788	97.8831	91.8121	221.27	191.27	192.051	218.242	250.333	273.732	286.525	289.398	28.7496	40.5308	69.4486	85.3865	145.261	165.83	135.627	117.707	184.938	174.529	405.849	492.735	654.355	249.449	426.935	305.577
ENSG00000165949	3429	IFI27	72.4131	64.086	63.4459	62.1047	74.9313	90.9902	81.9123	69.3276	10.7405	19.3259	21.4916	20.0718	74.8829	50.5163	89.6965	68.7482	535.29	537.377	501.636	520.353	79.362	71.6231	103.189	89.7056	2.64364	2.20077	3.03416	6.98617	26.365	20.9399	48.5464	48.6096	43.0631	29.4225	721.725	744.316	476.662	139.256	245.455	403.867
ENSG00000165983	9317	PTER	23.952	25.8045	27.1911	21.0524	37.6927	42.6906	54.2832	38.7847	25.7772	32.7357	24.9456	29.4386	29.2689	34.9248	32.7464	41.2489	34.8208	36.0363	34.8358	32.4657	28.4136	24.6976	28.5523	35.1022	13.8791	9.72005	5.73119	11.6436	25.0975	28.7079	15.4742	11.6502	34.3837	35.4408	117.159	79.5154	36.0759	29.062	39.1683	36.9806
ENSG00000166816	197257	LDHD	8.91238	4.82063	5.70678	8.94728	8.62845	15.2689	10.0765	12.605	9.30843	12.621	4.98912	8.69776	13.3041	14.0323	12.1019	9.31427	39.5691	33.2643	29.6862	35.1712	23.0248	14.8186	22.0404	18.3312	0.660911	1.65057	0.337129	0.38812	5.0702	3.03966	3.9444	4.41905	3.0044	0	17.4768	13.0353	6.90815	2.42184	16.9729	7.78539
ENSG00000166866	4640	MYO1A	37.0421	35.7294	31.5551	37.6312	36.3303	43.9371	33.48	27.1493	46.5422	48.9063	39.9129	55.1973	87.0466	58.6238	38.4414	56.3291	86.4188	58.6085	72.7009	71.695	109.735	97.1439	84.1542	90.0957	14.8705	5.68531	1.34852	1.55248	11.1544	6.41705	25.1835	16.471	9.68086	16.0487	36.8954	33.24	30.7029	14.531	16.9729	39.9001
ENSG00000167600	29785	CYP2S1	93.58	118.531	101.379	106.052	123.069	120.593	132.62	130.413	105.615	156.579	131.252	122.103	172.193	165.269	112.121	129.956	290.279	265.718	260.511	268.744	296.873	298.429	270.496	286.278	19.8273	21.2741	2.69703	14.3605	58.3073	59.4422	51.884	36.9593	43.0631	56.839	108.097	149.254	208.396	110.193	144.923	158.627
ENSG00000167701	2875	GPT	0.835536	0.850699	0.671386	1.05262	0.908258	0.31161	1.62524	1.93923	1.07405	1.18322	4.22156	0.669059	6.84209	1.24732	0.711877	3.54829	3.48208	3.56403	6.0584	5.41095	2.44944	9.87904	5.00918	1.95012	0.330456	1.28378	0.674258	0.38812	2.78861	3.03966	2.42732	4.01732	0.667645	3.34347	14.2403	13.6871	9.97844	60.5459	10.4449	24.3294
ENSG00000168071	283234	CCDC88B	0.557024	0.850699	1.67846	0.526311	4.99542	7.16704	4.87573	0.484808	10.7405	7.0993	8.8269	9.03229	12.1637	7.48389	3.91533	9.31427	20.8925	17.8202	21.2044	22.0947	6.36856	12.3488	15.0275	14.0409	0	1.10038	0.674258	3.49308	2.02808	6.07931	2.12391	0.401732	3.33823	11.3678	16.1822	9.12472	21.492	31.4839	5.22244	3.8927
ENSG00000168907	255189	PLA2G4F	3.62065	1.7014	6.04247	4.47364	7.7202	5.9206	5.52583	7.75693	22.197	18.9315	20.724	13.3812	20.5263	14.656	9.25441	9.31427	20.2594	25.3442	17.8723	19.8401	36.2518	34.165	36.567	34.7122	0.991367	3.30115	0	0.38812	6.84477	2.02644	0	5.22251	2.33676	1.33739	10.3566	7.16942	0	9.68734	14.3617	26.2757
ENSG00000168961	3965	LGALS9	172.677	176.662	191.009	165.525	363.303	272.036	425.489	321.913	504.445	360.092	374.951	372.666	713.098	532.604	386.549	415.15	547.003	541.337	541.016	547.858	556.024	510.006	560.527	538.624	10.5746	25.6756	39.107	36.8714	123.713	110.441	124.097	110.878	208.639	197.265	506.826	398.88	229.12	61.7568	197.147	311.416
ENSG00000169435	166824	RASSF6	279.347	311.923	297.424	337.628	296.092	226.541	261.664	136.231	225.192	195.625	198.413	180.646	433.712	380.119	298.988	338.418	392.525	362.343	318.066	339.086	501.156	515.357	520.453	552.665	113.677	98.8511	37.0842	80.3409	176.95	221.895	216.638	201.268	185.605	261.459	526.244	506.422	392.997	139.256	758.56	770.754
ENSG00000169562	2705	GJB1	50.9677	58.1311	51.361	45.2627	84.0139	58.2711	81.2622	78.5389	56.2086	48.1175	61.0207	55.5319	114.035	95.4196	74.3912	100.683	140.866	140.185	159.336	125.805	72.9935	77.7975	83.6533	85.0253	3.30456	7.33589	1.34852	2.32872	10.6474	12.8341	17.2947	12.4537	16.3573	6.68694	25.8915	44.32	14.9677	16.9528	22.1954	22.383
ENSG00000169605	56287	GKN1	579.862	427.051	405.517	390.786	284.285	338.097	265.565	367.485	1620.38	2508.03	2128.43	2389.88	1319	1885.94	1350.79	2180.87	3486.83	4287.53	2753.85	3184.34	6352.39	6634.19	7149.1	6140.16	1.32182	0.366794	0.337129	0	10.1404	16.2115	128.648	80.3464	41.394	64.8633	36593.1	35967.7	29502	3248.89	10605.5	10587.2
ENSG00000169715	4493	MT1E	9.74792	2.26853	8.72801	2.3684	6.81194	21.5011	4.55068	5.8177	7.51835	10.649	5.75667	8.69776	12.5438	22.7635	36.6617	31.9346	45.9001	52.6685	44.2264	60.8732	5.38878	10.2907	5.51009	8.19051	34.3674	83.8125	19.8906	21.7347	201.54	111.454	288.244	154.265	186.941	105.654	352.124	402.791	369.202	480.734	689.362	540.112
ENSG00000170293	152189	CMTM8	40.3842	34.8787	30.8837	38.947	25.8854	23.994	46.1569	26.6644	61.2208	46.9343	46.0534	50.5139	26.6081	43.656	43.7805	63.4257	45.267	53.4605	52.4052	46.8949	67.1148	67.5068	65.1193	54.9935	8.9223	7.15249	4.04555	11.6436	14.4501	11.4831	6.97855	15.2658	13.0191	21.3982	38.8372	41.713	52.5787	41.1712	27.4178	38.927
ENSG00000170298	284194	LGALS9B	12.8115	14.7455	15.1062	15.263	1.36239	4.05094	3.57554	1.45442	18.6169	11.8322	11.8971	14.0502	56.6373	33.6775	16.3732	24.838	41.7849	47.5204	35.1387	31.1129	67.6047	67.0952	50.0918	61.6239	0	0	0	0	2.02808	0	5.46147	7.23117	2.33676	10.6991	254.384	188.36	105.157	9.68734	30.029	63.2563
ENSG00000170786	195814	SDR16C5	57.9305	45.6542	39.9474	42.368	30.8808	26.4869	34.1301	38.2998	35.8017	45.7511	39.5292	46.165	54.7367	75.1507	56.2383	67.4176	100.347	104.941	96.0257	113.63	117.573	98.3788	100.184	115.057	0	0	0	0	0.25351	0	4.85464	0	0.667645	0	18.124	16.9459	24.5623	13.3201	14.3617	11.6781
ENSG00000171431	54474	KRT20	28.1297	23.2524	18.4631	20.5261	25.8854	38.0165	25.0288	29.5733	63.3689	82.8252	69.8476	96.0099	73.7425	83.5701	55.8824	73.6271	67.7422	64.1526	60.887	45.993	110.715	116.49	123.727	117.007	0	0	0	0.776241	3.29563	5.06609	7.8888	5.62425	0.667645	2.67478	83.5	84.7295	42.984	10.8983	43.0852	66.1758
ENSG00000171747	3960	LGALS4	31.4718	28.3566	25.5126	28.6839	138.509	159.856	128.069	143.503	115.997	155.79	132.403	155.556	176.374	209.237	132.765	151.69	638.17	736.171	581.001	554.171	563.862	577.512	647.687	522.243	0.330456	0.183397	0	2.32872	6.84477	9.79445	26.7005	10.0433	20.0294	8.69302	100.977	111.452	83.2816	60.5459	60.0581	105.103
ENSG00000172831	8824	CES2	244.533	241.882	245.727	224.735	480.014	454.328	507.726	492.565	369.831	367.98	396.443	362.295	592.221	581.873	453.466	581.033	703.063	689.046	674.603	702.521	1053.26	1022.48	940.222	975.451	49.8988	49.1505	41.4669	34.1546	68.4477	66.8724	135.02	96.0139	52.4102	80.912	164.411	191.619	112.833	42.3821	114.894	78.8271
ENSG00000173467	155465	AGR3	32.3074	36.0129	29.8767	32.3681	30.8808	31.7843	31.8548	39.2695	37.5917	54.0336	44.5183	58.2081	19.766	35.8603	40.577	61.6516	75.0229	70.8847	70.2775	81.1642	59.2766	79.0323	74.1358	79.955	5.28729	2.93436	0	1.16436	6.08424	10.4699	18.2049	6.02598	6.00881	8.69302	29.7752	25.4188	28.0164	6.05459	6.52805	23.3562
ENSG00000173597	27284	SULT1B1	11.6975	12.4769	7.72093	8.42097	3.63303	6.85543	2.60039	2.42404	6.08628	6.31049	9.21068	6.35606	4.94151	4.3656	3.91533	7.09659	7.91381	5.94005	4.84672	7.2146	9.79778	14.8186	10.5193	11.3107	12.2269	10.8204	8.42822	12.0317	40.3081	57.4157	37.3201	28.9247	60.7557	48.8147	160.527	172.066	234.877	60.5459	125.339	116.781
ENSG00000174236	387849	REP15	60.1586	47.6392	45.3185	51.0521	32.6973	52.9738	51.0327	47.996	52.6284	61.9217	53.3452	59.2117	76.0232	72.0324	69.764	60.321	70.9078	109.297	69.9746	85.2224	111.205	95.0858	89.1633	103.747	1.32182	1.83397	2.69703	3.49308	25.6045	22.9663	26.7005	19.6849	23.3676	26.0791	177.357	188.36	244.088	35.1166	108.366	125.539
ENSG00000175416	1212	CLTB	140.091	141.783	152.405	133.946	176.202	153.936	190.154	116.354	259.92	282.789	303.185	319.141	366.812	324.614	223.885	271.888	452.67	450.652	562.22	523.509	507.035	471.313	473.868	460.229	44.942	44.7489	44.8382	51.2319	63.631	68.5611	56.7386	63.4736	61.7572	96.9606	209.074	210.52	119.741	123.514	117.505	270.542
ENSG00000176153	2877	GPX2	427.516	410.888	425.994	395.259	438.235	404.782	528.855	412.087	1072.26	1120.9	1109.12	1027.67	1339.15	1115.1	800.15	1017.47	1270.96	1153.16	1112.02	1309	2123.18	2188.62	2227.58	2124.46	5.9482	7.33589	3.70842	12.0317	43.8572	44.9194	41.5679	26.1126	38.3896	65.532	345.004	238.546	163.877	154.997	233.704	362.021
ENSG00000176920	2524	FUT2	72.6916	68.3395	68.1456	76.8414	81.2891	69.4891	87.1131	106.658	64.801	55.6112	66.3936	58.5426	64.2396	62.0539	50.1874	61.208	151.945	172.658	171.15	130.314	82.7912	95.909	96.6771	85.8054	14.8705	11.3706	5.73119	6.20993	36.2519	28.0324	26.3971	24.5056	27.0396	38.7842	51.783	31.2847	54.4976	10.8983	60.0581	57.4173
ENSG00000178814	26873	OPLAH	6.12726	7.37273	6.71386	4.7368	4.54129	6.23221	3.90059	6.30251	3.58017	1.97203	6.52423	3.01076	10.2631	10.914	3.55939	10.6449	7.91381	9.10808	12.1168	14.8801	11.2674	12.7604	9.51744	12.0908	2.9741	2.56756	3.03416	3.49308	7.6053	15.1983	5.15806	5.22251	11.35	12.0365	3.88372	10.4282	16.8866	25.4293	11.7505	44.766
ENSG00000179023	127707	KLHDC7A	0	0	0.335693	0.263155	0	0	0	0.484808	1.43207	1.97203	0.383778	4.68341	1.14035	1.24732	0.355939	1.33061	4.11518	2.77203	3.0292	3.6073	0	1.64651	0	0.780049	0	0.183397	0	0.38812	0.50702	0	1.82049	0	0.333823	0	13.593	9.12472	6.14058	4.84367	0	0
ENSG00000179674	80117	ARL14	22.0024	20.4168	15.1062	17.3683	28.156	28.9798	39.656	36.8454	33.6536	31.158	28.7834	31.7803	30.0292	25.8818	27.7632	36.37	58.2457	53.0645	57.5548	38.7785	71.0339	76.151	82.1505	85.4154	4.95683	9.35326	4.04555	5.04557	29.4071	23.304	20.3288	29.3264	17.3588	18.7234	73.7907	117.318	107.844	56.9131	74.4198	166.413
ENSG00000180861	283422	LINC01559	72.9701	62.6682	65.7958	54.7363	142.597	110.31	135.545	117.324	82.3438	71.3874	96.3283	73.5965	112.134	106.022	67.6283	100.683	113.009	129.493	99.6608	126.255	74.953	73.6812	74.1358	76.4448	0	0	0	0	0	0	2.73074	2.00866	0	4.01216	5.82558	7.16942	4.60543	0	15.6673	19.4635
ENSG00000181019	1728	NQO1	375.713	351.055	332.672	354.733	639.414	723.559	689.754	657.885	510.174	736.75	599.078	691.807	642.776	756.185	782.709	780.624	785.367	797.551	643.403	840.951	1213.94	1242.7	1322.92	1250.03	54.5252	41.8146	17.1936	29.8853	131.572	105.375	61.2899	48.6096	104.153	92.9485	710.074	730.629	696.956	307.573	390.378	336.718
ENSG00000183607	200504	GKN2	358.166	315.326	273.254	261.84	356.945	404.159	361.129	271.977	1326.45	1693.58	1516.69	1622.47	1632.22	1598.43	996.628	1789.67	3757.79	4231.3	3445.41	3291.21	4383.04	4575.64	4453.66	4124.51	0.991367	0.183397	0.337129	0.776241	12.6755	8.78123	235.45	148.641	38.7234	98.9667	9673.71	10537.7	6331.7	1149.16	3047.3	5300.88
ENSG00000184368	256714	MAP7D2	5.57024	6.52203	6.71386	5.26311	14.5321	17.4502	19.1779	10.181	34.0116	22.4811	29.1671	18.7336	26.9882	28.6882	22.0682	19.9591	6.96415	7.92007	9.69345	5.41095	65.1552	69.9765	79.6459	79.175	10.5746	12.2876	14.8337	25.2278	31.4352	34.1117	23.9698	51.0199	27.0396	36.1095	238.202	256.144	139.314	140.466	109.671	300.711
ENSG00000184828	201501	ZBTB7C	47.6255	41.1171	45.3185	53.6837	48.1377	52.9738	60.7841	48.9656	86.64	80.8532	77.5232	94.0027	117.456	120.054	86.4931	91.8121	164.291	182.954	137.223	147.899	116.594	107.435	108.198	110.377	12.2269	22.5579	13.4852	8.92677	54.5046	28.7079	37.6235	22.0953	50.0734	48.146	120.395	94.506	89.806	58.124	58.7525	112.888
ENSG00000186204	66002	CYP4F12	45.9545	53.0269	45.3185	46.5785	3.1789	4.98577	0.650098	1.45442	28.9993	26.8196	26.0969	29.7731	76.7834	73.9034	48.7636	64.7563	76.6057	70.0926	93.2994	79.3606	102.387	107.435	101.185	112.717	0	2.01737	3.37129	4.65744	5.57722	5.40383	15.7776	9.64156	12.3514	25.4104	64.7287	51.4895	42.984	36.3275	30.029	57.4173
ENSG00000186529	4051	CYP4F3	7.51982	6.80559	9.0637	3.94733	4.08716	2.80449	1.62524	8.24174	10.7405	8.67692	8.05934	5.687	29.2689	38.0431	9.61034	15.0802	45.9001	49.8965	36.3504	36.5239	42.1305	45.2789	46.0844	41.7326	0	0.183397	1.01139	1.55248	0.76053	0.33774	4.55123	2.81212	1.66911	1.33739	75.0853	36.4989	26.4812	36.3275	13.0561	24.3294
ENSG00000187094	885	CCK	0	0	0.335693	0	0	0.934831	0	0.969616	7.51835	8.28252	6.90801	12.3776	3.80116	2.1828	3.20345	2.66122	138.65	125.533	126.015	148.35	86.2205	80.2672	65.1193	67.8643	0	0	0	0	0.50702	0	0.303415	0	0	0	0	3.25883	0	0	0	0.973174
ENSG00000188112	647024	C6orf132	119.203	134.978	140.655	132.63	174.84	129.007	142.696	158.047	197.267	134.098	182.678	143.513	221.228	212.355	158.037	195.6	207.025	203.546	214.468	187.129	336.064	336.299	361.663	340.491	43.2897	40.7142	20.902	30.6615	85.4328	108.077	83.1358	91.1931	91.8012	106.322	198.07	140.781	130.871	130.779	121.422	262.757
ENSG00000188242	25845	PP7080	7.24131	4.53706	4.36401	4.21049	11.8074	8.72509	9.75147	15.5139	8.95041	11.0434	14.1998	12.3776	15.9649	11.5377	11.0341	14.1932	17.4104	12.2761	18.1752	19.3892	21.5551	32.9301	20.5376	31.982	10.905	13.7548	20.902	30.6615	55.7722	67.8857	40.6576	44.5922	44.7322	34.7721	57.6086	74.953	108.611	36.3275	58.7525	50.6051
ENSG00000188738	401024	FSIP2	18.3818	10.7755	16.4489	11.0525	30.8808	33.0307	32.8299	25.21	21.839	18.9315	33.0049	17.3955	19.766	39.6023	11.0341	16.4109	32.9215	50.2925	38.7738	40.5821	42.1305	44.8673	53.5982	41.3426	13.5487	8.06948	6.40545	3.10496	32.7028	32.0853	34.5893	34.5489	39.7249	55.5016	141.756	153.165	84.0492	3.63275	172.341	192.688
ENSG00000189334	57402	S100A14	556.467	544.164	543.487	557.626	729.331	733.531	720.308	802.358	187.601	224.022	202.251	206.405	518.478	642.367	692.657	821.43	825.252	934.173	936.024	860.791	767.656	815.844	765.402	681.763	7.93093	11.3706	3.37129	11.6436	38.0265	33.0985	59.4694	28.1212	49.0719	44.8025	139.167	122.532	143.152	52.0695	113.588	84.6662
ENSG00000196542	165679	SPTSSB	27.8512	23.2524	21.1486	25.7892	24.0688	32.0959	35.7554	31.9973	68.3812	108.462	89.8041	93.3337	41.8128	55.8174	48.7636	56.7727	143.715	170.678	126.015	193.892	130.8	154.36	161.796	134.168	1.32182	2.20077	0.337129	0.776241	6.33775	2.36418	3.9444	2.81212	3.33823	1.33739	194.186	148.603	301.272	65.3895	94.004	89.532
ENSG00000196872	343990	KIAA1211L	0.278512	2.26853	3.02123	1.05262	0.454129	0	0.325049	0	2.86413	1.57762	3.454	3.34529	0.760232	5.30109	3.91533	3.10476	5.38139	11.4841	8.48177	3.6073	4.409	2.46976	4.00734	5.46034	0.991367	3.30115	4.04555	3.10496	5.83073	7.76801	10.3161	4.82078	8.01174	4.68086	19.4186	33.8918	23.7947	18.1638	23.501	30.1684
ENSG00000197142	51703	ACSL5	40.3842	36.8636	35.5834	36.3154	27.7019	30.8494	27.9542	39.2695	33.6536	39.4406	38.3778	44.8269	36.4911	46.1507	59.4418	45.2407	82.3036	98.2089	87.241	69.8914	72.9935	79.8556	70.1285	78.7849	5.28729	6.96909	5.05693	5.82181	16.9852	13.8473	13.0469	10.0433	16.0235	12.0365	28.4806	36.4989	43.3678	14.531	35.2515	23.3562
ENSG00000197520	400823	FAM177B	20.3314	26.3717	23.4985	27.3682	48.1377	44.5603	52.6579	45.572	30.0734	28.3972	38.3778	35.1256	51.3157	48.9571	30.6107	39.0312	100.664	111.673	98.1462	84.3206	48.0091	41.5743	58.1064	44.0728	2.31319	1.10038	1.34852	3.10496	17.2387	20.2644	20.6322	14.4623	15.3558	29.4225	116.512	92.5507	70.6166	3.63275	48.3076	130.405
ENSG00000198074	57016	AKR1B10	144.548	134.978	131.256	124.736	464.574	707.356	527.229	825.144	1040.04	1560.27	1086.48	1263.85	429.151	615.55	595.841	843.607	1161.11	1399.08	1011.75	1231.89	2396.05	2779.72	2710.47	2487.58	0	0	0	1.9406	23.5764	15.8738	27.9142	16.471	27.7073	18.7234	420.737	418.433	229.888	228.863	319.875	219.937
ENSG00000198203	6819	SULT1C2	28.1297	26.0881	20.4773	30.7892	65.3946	79.149	54.6082	63.0251	63.3689	75.3315	84.4312	56.87	131.52	161.215	134.901	160.117	331.747	367.095	338.665	334.577	169.012	160.946	137.752	149.769	34.3674	40.8976	28.656	58.9943	115.093	150.97	137.751	148.641	138.203	300.912	107.45	89.9436	83.6654	144.099	263.733	317.255
ENSG00000198643	131177	FAM3D	0	0	0	0	2.27065	2.49288	0.975147	0.484808	2.1481	2.36643	3.454	2.00718	3.80116	2.80646	1.77969	1.33061	74.7064	65.7366	53.011	85.6733	1.46967	3.29301	5.00918	2.34015	2.31319	1.83397	1.34852	1.9406	32.4493	27.0192	12.7434	7.6329	63.4263	20.0608	21.3605	17.5977	28.784	13.3201	15.6673	21.4098
ENSG00000198727	4519	CYTB	3574.7	3539.48	3867.52	3841.81	2240.22	2416.54	1723.41	3286.03	6264.57	6325.08	5426.24	4928.95	4681.89	5183.84	6589.49	5285.63	2555.21	3552.94	3411.18	2393.89	9861.95	10398.5	9218.39	8510.72	3435.75	3406.6	2904.37	5209.35	6322.28	6180.64	12237	13886.3	4846.77	4292.35	60465.7	54621.8	15815.1	59643.7	110812	125645
ENSG00000198758	79574	EPS8L3	130.065	102.935	97.6866	121.578	77.202	93.1715	73.7861	64.4795	71.6033	63.1049	66.3936	65.2332	92.7483	82.011	92.5441	83.8284	83.2533	85.5368	90.8761	103.71	69.0743	95.909	96.1762	86.9755	2.64364	8.25287	3.37129	3.8812	21.8018	20.2644	43.3884	30.9334	18.3602	16.7173	73.1434	72.346	56.8003	48.4367	41.7795	57.4173
ENSG00000198763	4536	ND2	2487.39	2932.36	3037.01	2753.4	1848.31	1751.25	1686.68	2837.1	6034.37	6670.98	4956.11	4826.25	3097.57	3834.87	5169.65	5066.96	2574.52	3265.45	4165.15	2529.62	11001.4	10590.3	9458.83	8785.3	3396.09	4209.88	2870.65	5091.36	6397.57	6482.91	11813.5	13444	5408.93	5517.39	62133.1	58080.1	14090.7	60888.6	94095.4	142760
ENSG00000198786	4540	ND5	3485.58	4039.4	3096.77	3543.91	2621.69	2044.16	1887.23	1679.38	6321.5	5489.34	4939.23	4848.33	6307.65	4950.59	6133.89	5094.9	2101.91	2538.38	3377.86	1911.42	11617.7	10813	10261.8	10488.1	2258.66	3838.5	2285.73	3239.64	6141.02	6463.32	6737.64	8251.57	2798.77	3557.45	35271.3	34007.2	5565.67	18401.1	52788.5	81071.3
ENSG00000198804	4512	COX1	2165.99	2036.57	1745.27	2116.3	1894.63	1564.91	1459.79	1244.02	3076.79	3129.61	2818.85	2717.72	3530.14	3123.9	3756.58	3266.2	1706.22	2029.52	1965.95	1687.31	6370.52	5948.83	6217.89	6021.59	1569.66	2460.46	1417.63	2203.36	3224.39	3540.86	4787.59	5688.12	2749.03	3201.71	33535.9	31305.6	6819.88	21043.3	45296.9	53649.1
ENSG00000198840	4537	ND3	6215.55	6068.6	6506.73	6342.31	7258.35	6229.09	7367.88	8394.45	14973.7	14672.7	12193	11357.3	17240.9	17254.1	17428.5	15886.1	8426.63	11865.9	10575.6	8617.38	24507.7	22251.7	22946	21792.2	12819.7	17214.2	7219.28	14802.1	12855.2	15515.1	30000.2	35348	12446.6	14744	122452	111834	49175.7	116209	250855	242504
ENSG00000198886	4538	ND4	5530.41	6144.88	5978.35	6025.47	5942.28	4894.15	4424.24	8706.67	14228.3	14228.2	11063.9	10913.7	13020.9	11770.6	14495.6	10491.9	4836.29	6317.05	6787.84	4628.16	24766.8	23510.9	21640.1	19972	9007.56	10023.2	7358.51	12073.6	16987.2	17368.9	30282.4	36423	11651.1	14606.3	124585	108998	37527.8	145357	216658	318989
ENSG00000198888	4535	ND1	538.085	607.399	557.586	493.68	709.35	656.563	646.847	1058.34	1670.86	1712.11	1613.79	1315.03	1262.75	1560.7	1760.47	1402.46	760.359	989.217	881.498	742.202	2743.38	2692.45	2452.99	2286.71	1595.77	1940.71	1176.92	2267.01	1973.83	2470.23	3930.44	4315.4	1464.48	1332.04	29794.6	24969.1	4671.06	13516.3	46075	27092.2
ENSG00000198899	4508	ATP6	5493.93	5494.95	5539.6	5587.58	7764.7	6588.69	5295.7	8117.63	13619	11783.3	9991.28	9232.67	10653.5	9231.07	11398.9	9256.16	4058.52	6209.73	6465.23	3941.87	18167.5	18112	16755.2	15086.1	8862.82	9940.13	5607.8	9529.91	14217.1	13177.9	20054.5	24092.7	8950.45	9065.48	75033.5	72675.7	20686.8	63397.6	156647	157166
ENSG00000198938	4514	COX3	10762.5	11137.9	10152.4	11007.3	9385.03	9452.08	6759.72	9375.71	13448.2	15145.6	12345.8	12481.6	15121.4	13379	16115.5	15254.1	7584.28	8935.82	9411.13	7697.97	19951.7	19454.3	18714.8	18470.8	7149.74	12667.6	8085.36	10870.5	17930	18608.8	24771.4	28738.7	19051.6	26583.3	91813.2	83830.7	33167.2	139203	171245	201443
ENSG00000203485	64423	INF2	55.9809	42.2514	51.0253	46.5785	40.4175	49.8577	36.4055	51.3897	41.8879	62.3161	67.1612	66.2368	58.1577	62.6776	57.6621	57.6598	63.3105	59.0045	66.6425	64.0295	75.4429	99.202	92.6698	72.1545	9.91367	9.16986	15.1708	7.76241	14.7036	18.9134	21.8459	27.7195	20.0294	14.7113	27.8333	18.2494	52.1949	53.2804	40.4739	41.8465
ENSG00000203697	388743	CAPN8	111.405	92.4426	94.3297	101.578	110.808	138.355	97.1896	115.869	179.008	224.022	220.672	213.43	124.298	119.119	108.561	113.545	182.334	184.538	171.756	176.758	168.032	221.044	148.773	170.051	24.4537	17.2393	12.8109	23.6753	60.3353	69.2366	118.029	132.17	37.722	62.1885	190.302	157.727	184.601	274.878	241.538	397.055
ENSG00000204323	643008	SMIM5	11.976	13.6112	10.4065	8.68413	5.44955	7.16704	10.0765	5.33289	8.5924	8.28252	8.05934	7.69417	20.1461	8.10755	7.47471	7.54012	12.3455	13.0681	10.6022	8.11642	11.2674	13.9953	8.5156	9.36059	3.30456	2.56756	1.01139	1.55248	10.1404	8.78123	20.3288	8.43637	4.67352	8.02433	34.9535	29.3294	12.2812	13.3201	14.3617	16.544
ENSG00000212907	4539	ND4L	475.698	482.914	524.016	426.312	562.212	418.181	653.673	430.025	1429.2	1557.51	1170.91	1224.04	1351.69	1341.8	1651.56	1556.37	689.451	881.108	1014.78	665.546	2820.78	2499.4	2526.63	2317.53	968.896	1380.06	836.417	1158.93	1981.43	2487.45	2796.27	3597.91	1205.77	1103.35	11611	11155.6	2708.76	8395.29	24567.7	20205
ENSG00000214814	654463	FER1L6	174.905	241.882	185.974	219.472	134.422	125.579	134.245	92.5984	147.503	132.915	156.965	154.218	236.812	226.7	165.156	195.156	209.558	169.886	196.595	182.169	266.989	259.736	239.439	282.378	4.62638	12.2876	3.03416	5.43369	26.365	34.1117	78.2811	65.0806	16.3573	36.1095	102.271	70.3907	113.984	133.201	141.006	221.884
ENSG00000223572	548596	CKMT1A	16.4322	18.9989	13.092	17.8946	59.0368	42.379	51.6828	61.0858	79.1217	82.8252	62.1721	79.2834	53.9765	55.5055	40.2211	49.6761	92.1168	92.2689	87.8469	100.553	63.6856	72.8579	75.1376	56.5535	9.91367	4.58493	2.3599	2.32872	14.4501	13.5096	16.3844	13.2572	10.6823	7.35563	42.0737	35.1953	26.0975	25.4293	14.3617	33.0879
ENSG00000224259	100505633	LINC01133	30.3578	27.2224	41.2902	26.3155	112.624	124.956	150.823	143.503	119.936	130.943	134.322	114.744	124.678	149.678	98.2391	121.973	281.099	327.891	257.482	331.42	329.695	346.178	335.615	302.659	9.58321	5.31852	14.1594	14.3605	26.872	17.5625	101.037	59.4563	24.0352	36.7782	341.768	287.429	592.566	370.541	437.38	344.504
ENSG00000224511	100874146	LINC00365	1.39256	0.283566	1.00708	0.789466	0	0.934831	3.25049	2.90885	2.86413	1.57762	3.454	3.34529	3.42104	5.92475	4.27126	5.76598	17.7269	15.0481	13.9343	13.0765	4.409	1.64651	5.00918	1.95012	0	1.10038	0	0	1.01404	1.6887	3.9444	4.41905	0.333823	0	44.6628	43.6683	22.6434	7.26551	15.6673	40.8733
ENSG00000231312	728730	MAP4K3-DT	16.7107	12.4769	14.4348	17.8946	17.2569	18.6966	16.9025	20.3619	15.0367	15.7762	15.3511	8.36323	25.0877	15.5914	13.5257	15.5238	21.209	17.0282	15.146	19.8401	14.6967	19.3465	14.0257	25.7416	6.27866	11.9208	8.42822	20.1823	19.0132	39.8533	44.602	36.1559	28.7087	46.1399	94.5039	63.873	75.2221	26.6402	62.6693	142.083
ENSG00000233041	644844	PHGR1	34.257	36.8636	34.5764	23.684	9.08258	7.47865	7.47612	9.21136	7.16033	9.46573	6.90801	7.69417	11.0234	13.7205	6.76283	6.20951	8.23036	17.4242	17.2665	9.01824	27.4338	21.4046	25.5468	17.1611	2.64364	0.550192	0.674258	1.9406	9.88688	10.4699	140.178	34.1472	1.66911	12.7052	555.372	520.761	142.001	13.3201	91.3928	81.7466
ENSG00000237289	1159	CKMT1B	20.3314	29.2073	24.5056	18.1577	31.789	47.0532	43.5565	61.0858	66.2331	61.9217	53.3452	47.5032	80.9647	76.7099	61.5774	58.9904	65.2098	73.2607	83.9089	63.5786	81.8115	74.5044	74.1358	78.3949	7.93093	15.5888	2.02277	6.20993	15.2106	22.9663	10.0127	9.64156	11.6838	10.6991	25.8915	13.6871	33.0056	21.7965	24.8066	45.7392
ENSG00000248144	126	ADH1C	31.4718	36.0129	30.2123	33.4207	65.3946	77.591	103.691	114.9	19.6909	28.7916	30.3185	33.4529	78.684	103.527	106.782	92.2556	21.8421	19.0082	18.7811	22.5456	188.607	202.52	195.859	163.42	7.27002	8.98646	10.1139	29.109	110.023	125.301	64.324	37.3611	130.191	86.9302	134.636	154.468	300.505	211.911	270.261	121.647
ENSG00000248905	342184	FMN1	53.1958	62.9517	53.0395	64.7362	52.2248	49.8577	62.7344	41.2087	41.5299	39.0462	44.9021	38.1363	106.432	101.344	80.0862	77.1754	94.6492	101.773	96.9345	97.848	71.5238	86.03	93.6716	93.6059	8.26139	7.33589	2.3599	10.8674	41.0686	42.2175	73.1231	51.0199	37.722	35.4408	123.632	124.487	102.855	27.8511	69.1974	174.198
ENSG00000251432	100507487	LINC02615	0	0	1.67846	1.57893	5.44955	2.18127	3.25049	3.87847	1.43207	1.57762	4.98912	1.00359	0.760232	4.05377	3.91533	3.10476	6.0145	6.73206	4.5438	4.50912	2.93933	5.35115	3.00551	5.07032	2.31319	2.93436	0	0.776241	5.0702	10.1322	10.6195	13.2572	6.00881	20.0608	25.8915	14.3388	23.0272	3.63275	37.8627	81.7466
ENSG00000256618	100462977	MTRNR2L1	172.399	224.585	237.335	235.787	139.872	108.129	170.976	112.96	216.242	196.414	204.938	147.527	281.286	229.506	247.377	251.485	254.192	220.574	278.687	214.634	625.588	607.973	451.828	545.644	133.504	194.584	127.098	202.987	316.887	417.784	334.667	491.72	185.939	284.864	2634.46	2170.38	1873.26	3948.8	3525.15	7577.13
ENSG00000256802	100130111	LOC100130111	2.50661	1.13427	1.34277	1.84209	2.72477	0.934831	1.95029	1.93923	1.79008	2.36643	4.60534	2.00718	1.14035	2.49463	4.98314	5.76598	6.33105	9.10808	6.96717	4.05821	4.409	4.52789	5.00918	6.24039	0	0.733589	0.674258	1.16436	5.0702	5.40383	2.12391	2.41039	5.67498	8.02433	14.2403	13.6871	9.97844	0	14.3617	5.83905
ENSG00000267795	440335	SMIM22	202.2	241.315	212.829	207.366	152.587	134.616	163.175	92.5984	160.033	168.017	174.235	165.257	326.9	255.388	202.173	232.857	272.552	279.183	278.99	302.111	256.212	266.323	249.457	235.965	27.0974	37.2296	8.76535	28.7209	96.8408	78.6933	54.3113	54.2338	102.817	94.9545	260.209	233.984	286.688	201.012	142.312	160.574
ENSG00000269028	100462981	MTRNR2L2	815.761	1118.39	966.124	997.359	946.405	556.536	835.051	289.43	759.353	542.702	703.466	582.75	1323.18	940.164	764.2	897.718	660.012	575.393	804.253	634.884	1183.08	1249.29	1115.54	1040.98	625.222	672.884	441.639	806.126	1478.47	2362.83	1451.84	2022.32	1035.18	2319.7	3846.83	3694.86	2715.29	764.089	6179.46	8886.05

## Sheet: Progressively down
EnsemblGene ID	Entrez Gene ID	Gene Symbol	Organoid - PCW 8	Organoid - PCW 8	Organoid - PCW 8	Organoid - PCW 8	Organoid - PCW 11	Organoid - PCW 11	Organoid - PCW 11	Organoid - PCW 11	Organoid - PCW 18	Organoid - PCW 18	Organoid - PCW 18	Organoid - PCW 18	Organoid - PCW 20	Organoid - PCW 20	Organoid - PCW 20	Organoid - PCW 20	Organoid - Pediatric	Organoid - Pediatric	Organoid - Pediatric	Organoid - Pediatric	Organoid - Pediatric	Organoid - Pediatric	Organoid - Pediatric	Organoid - Pediatric	Stomach - PCW 10	Stomach - PCW 11	Stomach - PCW 15	Stomach - PCW 15	Stomach - PCW 17	Stomach - PCW 17	Stomach - PCW 18	Stomach - PCW 18	Stomach - PCW 20	Stomach - PCW 20	Stomach - Pediatric	Stomach - Pediatric	Stomach - Pediatric	Stomach - Pediatric	Stomach - Pediatric	Stomach - Pediatric
ENSG00000006468	2115	ETV1	11.419	8.79056	10.7422	9.73675	9.08258	7.16704	7.15108	4.36327	4.2962	0.788811	3.454	2.67623	4.56139	3.43012	9.25441	9.7578	1.58276	1.58401	1.5146	2.70547	0	0	2.00367	0	23.1319	24.025	34.05	44.6338	6.59126	2.70192	9.70929	14.8641	10.3485	5.34955	4.53101	8.47295	9.59465	3.63275	1.30561	0
ENSG00000015592	81551	STMN4	0	1.13427	2.68554	0	0	0	0	0	0.716033	0	0	0.334529	0	0	0.711877	0	0	0	0	0	0	0	0.500918	0	43.6201	40.5308	34.7243	22.511	2.78861	3.03966	1.21366	7.6329	0	2.00608	0	0.651765	0	0	0	0
ENSG00000055813	114800	CCDC85A	4.45619	6.52203	6.37816	2.10524	12.7156	6.85543	7.80117	7.75693	0.358017	0.394406	1.53511	0.669059	2.66081	3.11829	4.6272	2.21768	1.26621	1.58401	0.60584	1.35274	1.95956	2.88139	3.50642	4.68029	2.31319	7.51929	5.05693	7.76241	3.04212	6.41705	2.42732	4.82078	2.00294	7.35563	0	0	0	0	0	0
ENSG00000060982	586	BCAT1	161.258	153.977	152.74	172.893	121.252	131.5	125.144	133.807	82.3438	105.701	100.166	114.074	75.6431	92.3013	97.5272	84.7155	102.246	118.801	91.7848	112.728	65.6451	48.1603	59.6092	70.2044	77.9875	73.1755	49.558	46.5744	11.1544	9.45671	20.3288	30.9334	12.0176	9.36172	6.47287	4.56236	1.53514	0	15.6673	6.81222
ENSG00000061273	51564	HDAC7	184.932	192.258	218.2	191.577	156.22	119.347	170.651	159.987	94.1584	62.7105	89.8041	63.8951	129.239	118.495	90.0525	74.0706	80.0878	77.6167	73.3067	92.437	82.7912	81.5021	64.6184	68.6443	331.777	153.87	206.66	126.527	120.417	130.03	122.276	152.256	176.926	143.769	94.5039	75.6048	81.3627	26.6402	48.3076	83.693
ENSG00000062038	1001	CDH3	47.0685	45.6542	46.997	47.6311	47.2294	51.4157	42.9065	75.1453	34.3696	34.7077	34.54	43.1543	21.2865	23.3872	27.4073	27.0557	27.2235	30.0963	20.9015	27.0547	13.7169	12.7604	10.5193	14.8209	29.4105	19.0733	11.4624	3.49308	6.08424	8.78123	0.910246	5.22251	7.67792	0.668694	1.94186	0	0	2.42184	0	0
ENSG00000065717	7089	TLE2	21.4454	19.5661	24.1699	20.7893	13.1697	15.2689	12.6769	8.72655	4.65422	6.31049	6.14045	6.69059	12.1637	10.914	6.76283	14.1932	5.06484	5.54405	7.27009	6.76368	1.95956	1.64651	6.01101	7.80049	39.6547	44.5655	22.9248	23.2872	28.9001	23.9795	20.0254	33.7455	23.3676	21.3982	3.23644	3.91059	6.52436	9.68734	6.52805	12.6513
ENSG00000074181	4854	NOTCH3	6.68428	10.492	9.73509	8.94728	8.17432	10.2831	8.12622	26.6644	3.58017	6.7049	4.60534	7.69417	3.80116	5.61292	6.05096	5.32244	1.26621	2.37602	0.908761	3.6073	3.42922	4.93952	8.01468	6.24039	54.1947	39.0636	45.1753	33.7665	24.0834	28.7079	34.2859	45.7974	11.6838	13.3739	1.29457	0	4.60543	16.9528	2.61122	8.75857
ENSG00000075213	10371	SEMA3A	5.84875	8.50699	8.05663	9.47359	16.8028	12.4644	14.9522	11.1506	10.3825	10.649	11.1296	8.36323	4.56139	1.87097	1.42375	4.8789	0.316552	1.98002	3.63504	0.901824	0	0	1.00184	0	57.8297	52.8184	107.207	81.5053	26.6185	28.7079	46.1191	63.8754	31.3793	14.7113	20.0659	25.4188	12.2812	9.68734	7.83366	24.3294
ENSG00000091879	285	ANGPT2	4.7347	5.38776	5.03539	4.99995	1.81652	2.49288	0.975147	0	3.22215	0.788811	1.53511	2.00718	3.04093	1.55914	4.6272	4.43537	0	0	0.60584	0	0.489889	0.411627	0	1.95012	54.8556	41.998	27.3074	12.808	9.88688	4.72835	12.7434	8.43637	3.33823	0	5.1783	4.56236	3.07029	0	3.91683	3.8927
ENSG00000101443	10406	WFDC2	28.4082	29.4909	29.541	36.5786	15.8945	10.9064	11.3767	24.2404	3.58017	3.94406	3.83778	7.35965	13.6842	10.2903	11.746	9.31427	2.53242	2.37602	2.42336	1.80365	1.46967	1.23488	2.00367	0.390024	42.6288	40.5308	25.6218	36.8714	31.1817	29.3833	24.88	32.942	31.7131	11.3678	12.2985	5.86589	4.98922	0	9.13928	3.8927
ENSG00000102226	8237	USP11	32.3074	37.1472	39.9474	39.4733	28.156	33.3423	24.0536	29.5733	28.9993	12.2266	13.4322	8.36323	26.228	29.6237	29.5429	13.7496	13.9283	14.2561	19.6898	5.41095	24.4944	22.2278	11.5211	21.8414	96.1626	97.5673	73.4941	60.1587	43.8572	60.7931	61.2899	46.1992	56.0822	48.146	20.7132	34.5436	25.3299	43.593	28.7234	17.5171
ENSG00000102316	10916	MAGED2	114.747	135.545	126.892	131.051	62.2157	76.6562	75.7364	86.2959	73.3934	57.1888	60.637	67.5749	54.7367	74.5271	66.9165	78.506	49.3822	47.1244	55.1315	36.073	70.544	79.0323	58.6074	63.964	239.911	275.463	370.505	296.524	196.724	213.451	130.469	202.875	164.575	66.2007	69.907	68.4354	47.9733	25.4293	37.8627	37.9538
ENSG00000102359	27286	SRPX2	1.11405	2.83566	2.01416	1.05262	3.63303	2.80449	0.650098	1.45442	0	0.788811	0	0.334529	1.52046	0	1.06782	0.443537	0.316552	0	0.60584	0	0	0	0	0	1.98273	1.10038	8.0911	4.65744	1.01404	0.33774	2.12391	1.60693	1.66911	0	0	0.651765	0	0	0	0
ENSG00000103202	4833	NME4	50.6892	51.3255	50.3539	57.3679	88.5552	60.764	84.8378	76.5997	50.8384	50.0895	62.9396	41.4816	54.7367	48.3335	50.1874	46.5713	24.058	17.8202	30.8979	22.0947	31.3529	32.5185	29.5541	31.592	92.858	106.554	86.305	66.7567	56.2792	65.5215	35.803	44.5922	47.4028	14.0426	25.8915	31.2847	26.865	36.3275	24.8066	15.5708
ENSG00000104427	51101	ZC2HC1A	20.8884	24.3867	19.8059	24.7366	12.7156	12.4644	9.10137	8.72655	8.23438	5.52168	9.97823	9.36682	6.84209	8.10755	13.5257	11.0884	6.33105	5.54405	6.66425	4.05821	3.91911	2.05813	8.01468	7.80049	63.4475	82.5287	110.241	111.391	56.7862	61.8064	63.1104	72.7135	57.0837	80.2433	31.0698	30.633	37.611	15.7419	45.6964	27.2489
ENSG00000105655	51477	ISYNA1	8.91238	13.0441	22.1557	10.2631	13.6239	4.98577	6.50098	9.21136	5.72827	8.28252	3.83778	7.69417	4.94151	5.30109	6.76283	3.99183	3.16552	2.37602	1.21168	1.80365	1.95956	2.05813	1.50275	4.29027	21.8101	31.7277	21.9134	13.1961	11.4079	13.5096	8.79904	18.8814	12.0176	11.3678	1.94186	1.30353	5.75679	6.05459	6.52805	4.86587
ENSG00000108468	10951	CBX1	94.9725	92.7262	89.63	83.6834	89.4634	94.418	92.6389	64.9643	108.837	72.1762	73.6854	75.9382	93.1284	77.3335	83.2896	72.2965	45.9001	64.1526	64.2191	49.1494	56.3372	58.451	49.5908	62.7939	220.744	223.378	210.031	142.052	78.081	85.7859	80.1016	83.5602	88.463	88.2676	40.7791	67.7836	38.3786	75.0769	11.7505	43.7928
ENSG00000109113	83871	RAB34	61.8296	79.3986	75.1952	71.8414	43.1423	44.2487	48.1072	29.5733	39.7398	46.9343	46.0534	38.1363	42.9531	34.613	21.3563	33.2652	23.7414	23.7602	22.4161	27.5056	6.85845	6.1744	12.022	7.41047	51.8815	72.2585	66.7515	62.4874	35.7449	32.7607	37.3201	43.7888	28.7087	22.0669	6.47287	2.60706	2.6865	2.42184	5.22244	3.8927
ENSG00000112655	5754	PTK7	4.7347	5.10419	3.69262	2.63155	5.44955	3.73932	5.85088	7.75693	3.58017	1.18322	0.383778	2.00718	1.14035	0	3.20345	2.66122	1.58276	1.18801	3.63504	1.35274	0	0	0	0	46.9247	85.2797	82.5966	55.8893	34.7309	14.5228	14.2605	29.7282	13.0191	13.3739	7.12016	8.47295	9.59465	14.531	5.22244	3.8927
ENSG00000113657	1809	DPYSL3	13.0901	7.93986	9.73509	14.4735	18.6193	17.4502	16.2524	24.2404	17.9008	19.3259	18.4214	24.7552	16.7251	15.2796	23.136	12.8626	3.48208	9.90009	4.24088	8.11642	3.42922	6.99765	4.50826	3.51022	256.103	188.166	364.774	181.252	30.1677	24.9927	57.0421	86.3723	10.0147	5.34955	31.0698	13.0353	19.1893	44.8039	6.52805	11.6781
ENSG00000117632	3925	STMN1	136.749	137.813	120.849	122.104	139.872	139.601	148.547	111.506	127.096	97.0238	95.177	112.067	155.848	138.452	179.393	133.505	78.8216	62.9646	81.1826	55.4622	43.1102	39.1045	51.0936	43.2927	445.785	503.059	491.871	435.859	155.148	163.466	155.349	168.727	170.25	138.42	71.2016	84.7295	84.8167	138.045	100.532	53.5246
ENSG00000119280	84886	C1orf198	26.4586	30.3416	27.8625	26.8419	14.9863	20.2547	22.1033	31.0277	15.0367	19.3259	14.1998	19.0682	7.98244	13.7205	18.1529	18.185	7.28071	7.92007	9.08761	2.25456	7.34833	8.64416	15.0275	7.02044	20.8187	27.3262	46.8609	17.0773	11.1544	7.76801	9.10246	6.82944	12.3514	10.6991	3.23644	5.21412	2.30272	23.0074	5.22244	4.86587
ENSG00000119866	53335	BCL11A	6.40577	5.38776	8.72801	5.78942	9.08258	7.47865	12.3519	5.33289	1.07405	0.394406	2.30267	1.33812	3.04093	2.49463	3.55939	2.21768	0.316552	0	0.908761	0	0	0	0.500918	0	48.9074	52.2682	38.0956	39.5883	40.8151	37.8268	33.6791	52.6269	43.0631	50.8207	8.41473	4.56236	18.4217	6.05459	9.13928	6.81222
ENSG00000121966	7852	CXCR4	9.4694	7.08916	13.4277	6.57889	57.6744	51.7273	37.3806	60.1162	4.2962	7.0993	3.83778	7.69417	6.08186	8.41938	10.6782	7.09659	11.3959	13.8601	11.511	9.46916	2.93933	0.411627	0.500918	1.95012	44.6115	45.8493	62.3689	66.7567	52.73	34.4494	41.5679	45.7974	75.1101	44.8025	19.4186	18.2494	5.37301	7.26551	11.7505	10.7049
ENSG00000124006	23363	OBSL1	13.3686	13.8948	12.4206	14.9999	9.53671	3.42771	9.10137	8.24174	8.95041	2.76084	6.52423	8.0287	4.18128	2.49463	2.49157	2.21768	1.26621	0.396004	2.12044	2.25456	0	0.823254	0	0.780049	55.5165	68.9573	44.8382	35.319	50.9555	42.5552	26.3971	26.5143	43.3969	25.4104	29.1279	17.5977	11.1298	15.7419	1.30561	22.383
ENSG00000126878	83543	AIF1L	1.94958	1.41783	9.0637	3.15786	2.72477	3.1161	3.90059	4.84808	2.1481	3.94406	1.91889	1.67265	1.14035	3.74195	1.42375	1.77415	0.949657	1.58401	1.21168	1.35274	0	0.823254	0.500918	2.73017	46.2638	38.6968	31.0159	22.1229	14.7036	14.8605	5.76489	15.2658	14.6882	6.01825	4.53101	2.60706	5.75679	19.3747	3.91683	3.8927
ENSG00000126947	51309	ARMCX1	12.2545	11.0591	8.05663	8.15782	0.908258	1.24644	2.60039	0.484808	0.358017	1.18322	1.53511	1.33812	2.2807	2.49463	5.69502	3.99183	0	0.396004	0	0.901824	0	0.411627	0	0	14.2096	19.0733	22.2505	19.0179	16.7317	6.41705	6.97855	10.445	3.0044	3.34347	5.82558	3.25883	2.30272	13.3201	6.52805	2.91952
ENSG00000127863	55504	TNFRSF19	2.78512	4.53706	3.35693	3.42102	5.44955	3.42771	6.17593	5.8177	2.50612	5.91608	3.07023	2.67623	0	0.311829	1.77969	1.33061	0.949657	0	0.30292	0	0	0	0.500918	1.17007	10.5746	6.6023	12.1366	4.26932	1.01404	1.6887	3.64098	1.2052	6.67645	0.668694	5.82558	0	0.767572	0	0	0
ENSG00000128641	4430	MYO1B	49.2966	58.1311	53.3751	63.6836	44.9588	42.379	41.9313	29.5733	24.7031	12.2266	17.27	20.0718	17.4853	24.0108	25.6276	21.7333	25.6408	24.5522	17.5694	19.8401	32.8226	22.2278	35.5652	24.5715	48.2465	58.5037	90.6877	62.4874	36.2519	45.5948	55.525	70.7048	38.7234	53.4955	12.9457	10.4282	16.8866	20.5856	10.4449	17.5171
ENSG00000128739	6638	SNRPN	30.6363	34.028	36.9262	36.8418	42.6881	51.7273	53.308	53.8137	35.0856	32.3413	28.7834	29.7731	29.2689	26.1936	23.8479	31.4911	10.7628	11.8801	16.3577	10.371	19.1057	27.9906	25.0459	35.8823	98.1453	120.492	82.9337	92.7608	73.7714	66.197	47.3328	39.7715	64.0939	47.4773	27.8333	53.4448	33.3894	46.0149	36.5571	15.5708
ENSG00000129946	25759	SHC2	75.7552	57.564	59.4176	69.473	21.3441	11.8412	9.75147	8.72655	7.51835	8.67692	5.3729	3.01076	10.2631	10.914	10.3222	8.87073	7.59726	7.92007	6.36133	4.96003	0.489889	0.823254	3.50642	1.17007	36.3501	46.9497	37.7584	27.5565	31.1817	29.3833	21.2391	28.9247	29.7102	53.4955	18.7713	16.9459	4.22165	9.68734	13.0561	23.3562
ENSG00000131899	3996	LLGL1	4.7347	5.95489	2.68554	5.52626	2.72477	7.16704	1.62524	7.27212	3.58017	3.94406	4.60534	5.35247	0.380116	0.311829	3.91533	6.20951	1.58276	1.18801	2.12044	1.80365	1.95956	2.05813	4.00734	3.90024	3.30456	5.13512	11.7995	4.65744	1.01404	1.6887	1.82049	0.803464	1.00147	4.01216	0	1.30353	0.383786	0	0	0
ENSG00000134986	9315	NREP	9.74792	5.95489	9.73509	10.7894	9.99084	12.776	15.2773	5.8177	2.1481	3.15524	1.15133	2.00718	2.2807	3.43012	3.20345	4.8789	1.58276	0	2.12044	2.25456	0.489889	1.64651	1.00184	0.780049	120.947	116.457	163.845	101.688	42.8432	40.5288	59.7728	53.4303	59.4204	39.4529	7.76745	21.5083	13.8163	14.531	13.0561	8.75857
ENSG00000137509	5547	PRCP	30.9148	37.7143	27.5268	36.5786	23.1606	25.2404	31.8548	32.967	19.6909	14.593	28.7834	21.7444	22.807	26.5054	32.3904	22.6204	21.209	21.7802	15.4489	20.2911	14.6967	17.7	20.0367	16.381	81.2921	101.052	174.633	121.87	60.8424	47.2835	57.0421	70.3031	51.0749	35.4408	9.06202	29.3294	34.9245	44.8039	26.1122	10.7049
ENSG00000139352	429	ASCL1	1.39256	2.26853	6.04247	6.31573	1.36239	4.67416	3.25049	1.45442	5.01223	0	1.15133	0.669059	3.04093	1.24732	0.711877	1.33061	0.316552	0	1.81752	0	0	0.823254	0	0.390024	98.4758	99.9515	66.0773	46.9626	26.872	41.2042	30.0381	44.5922	39.3911	34.7721	9.70931	14.9906	0.767572	62.9677	22.1954	19.4635
ENSG00000140682	7041	TGFB1I1	16.7107	15.029	16.4489	16.8419	6.35781	10.5948	4.55068	9.21136	0.716033	1.18322	0.383778	3.34529	6.08186	2.80646	11.39	5.32244	1.58276	2.77203	1.81752	2.25456	0	1.23488	1.50275	1.95012	30.4019	49.7006	117.658	50.0675	15.7176	20.6021	28.521	32.942	10.3485	2.67478	6.47287	2.60706	12.2812	21.7965	2.61122	6.81222
ENSG00000141756	60681	FKBP10	89.1238	89.607	81.909	83.4203	10.8991	4.67416	11.0517	6.78731	3.22215	1.97203	3.83778	2.34171	7.2222	7.17206	6.4069	6.65305	2.21587	0	0.60584	1.35274	0	0	0.500918	0	37.6719	59.9709	72.4827	50.8438	27.1256	19.9266	26.7005	37.3611	28.3749	24.7417	1.29457	7.82118	6.14058	10.8983	6.52805	10.7049
ENSG00000142156	1291	COL6A1	63.5007	61.5339	79.8949	62.1047	110.353	92.8599	90.6886	125.081	41.1719	39.4406	31.4698	36.1292	28.8888	27.7528	37.0176	20.4027	3.16552	3.96004	3.0292	4.05821	3.91911	4.52789	7.51376	10.1406	179.768	241.718	443.662	244.516	139.177	141.851	214.515	216.132	63.7601	51.4894	17.4768	27.3741	49.5084	153.787	40.4739	18.4903
ENSG00000142227	2014	EMP3	16.7107	11.6262	16.4489	9.73675	13.1697	12.776	7.15108	12.1202	7.87636	7.88811	11.1296	10.7049	2.66081	1.55914	4.6272	2.21768	1.89931	0.396004	0	4.96003	1.46967	0.823254	2.00367	2.73017	17.8446	16.6891	52.5921	27.1684	7.09828	13.1718	23.6664	24.5056	3.67205	0.668694	3.23644	3.25883	10.746	31.4839	1.30561	6.81222
ENSG00000142632	128272	ARHGEF19	13.6471	14.7455	11.0779	13.9472	27.7019	26.4869	24.0536	26.6644	6.08628	4.33846	3.83778	6.35606	11.0234	4.05377	3.91533	7.09659	4.43173	5.94005	4.5438	2.25456	4.89889	3.70464	4.50826	3.51022	80.3007	69.5075	20.5649	31.0496	69.2082	65.1837	56.1318	63.0719	63.7601	56.839	10.3566	6.51765	12.2812	27.8511	13.0561	12.6513
ENSG00000146592	9586	CREB5	23.1165	20.9839	17.456	28.4208	21.3441	24.9288	15.6023	30.0581	6.08628	12.2266	13.4322	15.0538	7.60232	13.0968	22.0682	17.7415	7.91381	8.31608	4.5438	14.4292	9.30789	4.52789	8.5156	8.97056	19.4969	20.1737	67.4258	43.8576	12.929	13.8473	19.4186	30.5316	6.34263	5.34955	0.647287	0.651765	9.21087	13.3201	1.30561	1.94635
ENSG00000147257	2719	GPC3	6.9628	3.11923	5.03539	3.68418	29.9725	30.2262	26.329	47.0264	0.716033	0.788811	1.15133	1.33812	4.18128	0.623658	4.6272	2.21768	0.633105	2.77203	1.5146	3.6073	1.46967	0.823254	1.00184	0.780049	102.441	147.635	208.009	183.193	104.7	138.811	89.2041	134.982	71.1042	42.7964	19.4186	20.8565	29.9353	31.4839	18.2786	33.0879
ENSG00000147403	6134	RPL10	823.281	789.165	767.058	743.94	1118.07	1080.66	1190.65	1153.36	350.856	399.533	363.438	393.072	963.214	936.422	804.777	786.39	166.507	220.574	144.796	198.852	485.97	463.903	515.945	483.24	1256.06	992.729	1007.68	783.615	747.094	543.761	460.888	527.876	927.693	301.581	286.748	295.25	300.888	282.144	385.155	108.022
ENSG00000149257	871	SERPINH1	26.4586	19.5661	26.5197	27.8945	14.9863	21.5011	16.9025	22.3012	19.6909	20.5091	28.7834	23.7516	11.7836	14.656	18.1529	13.3061	6.6476	6.33606	9.69345	12.6255	20.5753	18.9348	20.0367	23.7915	105.746	107.104	233.968	163.399	51.4625	43.5684	58.5591	72.7135	43.3969	21.3982	21.3605	11.7318	15.7352	9.68734	5.22244	33.0879
ENSG00000149294	4684	NCAM1	19.4958	21.551	15.7776	18.1577	12.7156	6.23221	8.45127	2.90885	16.8268	3.54965	5.75667	3.34529	8.36255	7.17206	6.4069	12.8626	2.21587	2.37602	6.66425	0	0	1.23488	7.01285	1.95012	370.441	355.607	391.07	320.199	185.823	186.432	219.066	310.539	124.85	126.383	35.6008	28.0259	41.8327	61.7568	45.6964	11.6781
ENSG00000149948	8091	HMGA2	29.2437	31.4759	31.2194	37.1049	32.6973	33.6539	29.9045	26.6644	19.3329	21.6923	22.2591	28.7695	12.5438	14.9678	18.5088	11.0884	6.33105	4.75204	2.72628	4.96003	2.93933	2.05813	2.00367	3.51022	61.4647	60.5211	15.1708	16.6892	19.7738	25.3305	22.1493	20.8901	25.0367	24.7417	2.58915	0	4.98922	19.3747	7.83366	9.73174
ENSG00000151746	636	BICD1	15.0396	16.7304	19.8059	18.4209	17.2569	17.7618	13.9771	16.9683	11.0985	6.31049	8.44312	4.34888	11.7836	13.0968	11.0341	14.1932	6.0145	5.94005	5.75548	9.46916	2.93933	1.64651	4.50826	2.34015	27.0974	22.3745	28.3188	23.2872	10.6474	2.70192	16.3844	11.6502	10.0147	21.3982	10.3566	7.16942	4.22165	3.63275	11.7505	0
ENSG00000152661	2697	GJA1	1.67107	1.13427	4.36401	0.526311	6.81194	9.0367	7.80117	9.69616	4.2962	7.49371	2.30267	3.01076	1.14035	1.24732	1.42375	2.66122	0.633105	0.396004	0	1.35274	0	0	0	0.390024	15.5314	21.2741	33.7129	32.6021	5.83073	7.76801	8.79904	16.0693	3.0044	0	9.06202	1.9553	5.37301	16.9528	9.13928	2.91952
ENSG00000154864	63895	PIEZO2	235.064	253.792	259.155	264.208	108.991	128.695	113.442	89.2047	124.232	108.856	116.285	109.726	125.818	124.108	109.629	106.449	40.5187	46.7284	37.5621	37.4257	93.0789	93.8509	81.6496	95.556	68.0739	57.7701	119.344	90.8202	42.8432	38.5023	57.9523	56.2425	11.35	37.4469	25.2442	18.9012	41.8327	56.9131	9.13928	27.2489
ENSG00000155254	83742	MARVELD1	28.4082	37.1472	33.2336	26.0524	1.36239	7.16704	5.52583	8.72655	11.8145	8.67692	12.2809	8.0287	5.70174	3.74195	5.69502	7.09659	2.21587	0.792007	1.21168	1.80365	0.489889	2.05813	3.00551	1.17007	26.7669	45.8493	46.5238	22.1229	12.929	18.9134	18.2049	30.5316	12.0176	13.3739	7.12016	4.56236	12.2812	26.6402	10.4449	13.6244
ENSG00000157657	114991	ZNF618	63.5007	64.6531	56.3964	59.21	46.7753	38.0165	39.0059	69.3276	30.7894	41.0182	34.54	30.7767	23.5672	26.5054	29.187	31.0476	19.6263	19.4042	27.5657	31.1129	17.636	19.3465	8.5156	16.381	102.441	103.986	54.2778	54.725	57.2932	60.4554	53.7045	55.8407	51.0749	52.8268	21.3605	24.1153	36.0759	10.8983	35.2515	33.0879
ENSG00000159110	3455	IFNAR2	63.7792	62.6682	61.0961	62.8941	108.991	84.1348	96.8646	68.8428	25.7772	20.5091	31.4698	22.4135	23.9473	35.2367	26.3395	27.0557	20.2594	17.8202	17.5694	9.01824	17.636	11.9372	18.033	14.8209	19.8273	20.5405	24.2733	24.0635	22.3089	24.9927	27.004	32.5403	13.6867	22.7356	18.7713	8.47295	5.75679	2.42184	7.83366	12.6513
ENSG00000160094	149076	ZNF362	11.1405	11.9098	10.0708	8.68413	6.81194	7.16704	9.42642	8.72655	2.50612	3.54965	2.68645	4.34888	2.2807	3.43012	8.18659	5.76598	4.11518	1.98002	5.45256	1.80365	1.46967	2.05813	2.00367	1.95012	56.8384	52.0848	48.2094	33.7665	32.7028	24.655	33.6791	46.1992	26.0382	28.7538	18.124	12.3835	13.8163	33.9057	13.0561	13.6244
ENSG00000161653	162417	NAGS	1.67107	2.5521	2.34985	2.3684	4.54129	5.29738	7.47612	3.87847	0	1.57762	1.53511	1.00359	4.56139	4.98926	2.13563	1.33061	2.21587	1.58401	0.60584	0.901824	0	1.64651	0.500918	0.780049	27.7583	12.6544	10.7881	8.92677	5.32371	2.36418	3.03415	4.01732	5.34116	6.68694	0	0.651765	0	0	0	0.973174
ENSG00000162576	54587	MXRA8	2.78512	1.41783	5.70678	1.05262	0.454129	0.623221	0	0.969616	0.716033	0.788811	0	0.669059	1.52046	0.935486	1.06782	1.77415	0.633105	0	0	0	0	0	0	0	176.133	127.828	125.075	80.3409	51.4625	48.9722	46.4225	69.9013	23.0338	12.7052	5.1783	10.4282	16.5028	42.3821	9.13928	3.8927
ENSG00000164318	133584	EGFLAM	1.39256	3.4028	3.02123	3.68418	0	0	0	0	0.358017	0.394406	1.15133	0	0	0	0.355939	0.443537	0	0	0	0	0	0	0	0	8.9223	10.637	9.43961	14.3605	2.5351	1.6887	3.33757	2.00866	2.00294	0	0	0.651765	1.53514	0	0	0.973174
ENSG00000166025	154810	AMOTL1	8.35536	7.93986	9.3994	10.7894	17.2569	15.2689	14.3022	20.8468	6.08628	6.7049	4.98912	6.02153	4.18128	5.61292	5.69502	5.32244	0	1.18801	1.21168	1.35274	1.95956	1.23488	2.00367	4.29027	38.3328	44.0153	73.4941	46.9626	21.0413	22.2908	33.3757	35.3524	22.3661	33.4347	7.12016	11.08	6.90815	49.6476	9.13928	11.6781
ENSG00000166681	27018	BEX3	110.848	105.77	80.902	105.525	132.152	144.587	126.119	125.081	132.466	136.464	140.079	147.527	85.5261	67.9787	81.51	75.4012	39.2525	34.4523	29.9891	36.9748	105.816	121.842	129.237	131.048	322.525	377.982	358.368	264.31	157.683	151.645	112.264	153.462	175.925	140.426	85.4419	71.0424	81.7464	94.4516	65.2805	54.4978
ENSG00000167123	51148	CERCAM	1.67107	4.53706	2.34985	3.42102	1.81652	0.31161	1.3002	1.45442	0.358017	0	1.53511	0	1.90058	0.311829	0.711877	0.887073	0.316552	0	0	0	0	0	0	0	7.60048	17.9729	19.8906	17.0773	5.0702	7.76801	6.97855	14.8641	10.3485	5.34955	3.23644	1.30353	7.67572	0	2.61122	1.94635
ENSG00000169432	6335	SCN9A	33.1429	35.1622	44.9828	42.368	0.908258	2.49288	1.3002	0.969616	2.86413	0.394406	4.60534	3.67982	2.66081	3.11829	2.84751	5.32244	0.633105	0	0.30292	0.450912	0.979778	0.411627	0.500918	0.780049	20.8187	20.5405	31.353	34.1546	9.12635	13.1718	19.4186	11.6502	12.3514	9.36172	3.23644	1.30353	2.6865	0	0	9.73174
ENSG00000173894	84733	CBX2	13.3686	5.95489	4.6997	3.42102	9.99084	13.0876	7.47612	7.27212	5.72827	2.36643	2.30267	6.35606	2.66081	1.87097	3.55939	7.09659	3.48208	1.58401	3.33212	3.6073	0	1.23488	3.00551	1.95012	35.3587	18.7065	11.7995	12.4199	2.5351	3.3774	4.85464	1.2052	3.0044	2.00608	1.29457	2.60706	0	0	0	1.94635
ENSG00000176014	84617	TUBB6	25.6231	13.6112	23.4985	12.8946	21.7982	27.4217	18.5278	18.4227	20.4069	20.5091	24.178	22.748	17.1052	20.5807	15.3054	16.8544	22.4752	18.2162	19.084	27.5056	20.5753	24.6976	14.5266	26.5217	76.0048	87.2971	145.977	107.897	21.8018	35.4627	34.8928	45.7974	15.022	33.4347	3.88372	5.86589	7.67572	9.68734	2.61122	26.2757
ENSG00000177732	6666	SOX12	35.928	33.7444	33.2336	30.526	21.7982	18.6966	14.6272	24.7252	13.6046	5.91608	3.83778	6.35606	14.4444	21.2044	21.3563	12.419	5.69794	5.94005	18.7811	13.0765	4.409	3.29301	4.00734	8.97056	113.346	114.44	96.0818	91.2083	62.1099	41.8797	36.4098	63.0719	81.4527	48.8147	9.06202	23.4636	16.5028	33.9057	6.52805	8.75857
ENSG00000182118	375061	FAM89A	13.0901	9.92482	12.0849	12.8946	12.2615	15.8921	14.3022	13.0898	8.5924	13.8042	8.05934	8.0287	7.60232	3.11829	8.54253	10.6449	5.38139	6.33606	3.0292	3.6073	8.32811	6.99765	5.51009	7.80049	13.5487	10.637	15.8451	11.6436	4.30967	3.3774	4.85464	10.8468	4.67352	16.7173	4.53101	5.21412	4.60543	0	2.61122	4.86587
ENSG00000182175	56963	RGMA	2.78512	4.82063	5.37108	3.68418	4.54129	3.73932	4.87573	4.84808	2.50612	4.73287	3.07023	7.35965	0.760232	3.43012	4.98314	3.10476	0	0.792007	0.30292	0	0	0	0.500918	0	17.5141	26.2258	47.1981	15.9129	3.04212	4.05288	3.64098	5.22251	1.33529	0.668694	5.82558	2.60706	8.05951	23.0074	0	0
ENSG00000182568	6304	SATB1	31.1933	32.6101	25.5126	36.3154	17.2569	9.97153	10.0765	12.605	8.23438	5.52168	6.14045	9.36682	4.18128	5.92475	3.20345	3.99183	0	0	0.30292	0	0.489889	0	0.500918	0	37.011	41.081	49.2208	30.6615	45.6318	52.3496	43.9952	28.9247	37.3881	38.1156	32.3644	23.4636	26.0975	29.062	41.7795	27.2489
ENSG00000182985	23705	CADM1	55.9809	63.8024	60.089	44.2101	39.0551	27.1101	34.1301	30.0581	38.3078	7.88811	10.7458	12.0431	24.3274	16.5269	24.5598	21.7333	10.4462	12.2761	24.2336	8.11642	1.46967	1.64651	12.5229	3.90024	113.016	108.204	128.109	150.203	59.8283	72.9518	77.9777	75.1239	61.0895	110.335	27.1861	67.1318	61.7896	99.2952	26.1122	23.3562
ENSG00000184867	9823	ARMCX2	7.79833	7.65629	7.04955	7.63151	4.99542	5.29738	4.87573	2.42404	2.86413	4.33846	1.53511	1.33812	1.14035	3.43012	2.49157	1.33061	1.58276	0	0	0	0.489889	2.05813	0.500918	1.17007	22.471	23.8416	34.7243	15.9129	8.61934	15.8738	14.2605	11.2485	12.0176	5.34955	6.47287	8.47295	0	0	0	7.78539
ENSG00000185630	5087	PBX1	109.455	92.4426	92.9869	108.946	73.1148	68.5543	66.9601	62.5403	24.3451	44.1734	33.0049	40.478	46.3742	38.0431	47.3398	47.0149	12.6621	17.4242	15.4489	18.4874	0.489889	0.411627	4.50826	0.390024	267.008	330.482	392.081	222.005	204.582	210.75	253.655	264.34	158.232	153.131	88.6783	80.1671	90.5735	35.1166	92.6984	76.8808
ENSG00000196465	140465	MYL6B	23.6735	26.6552	25.177	24.9998	22.7065	24.9288	26.654	24.7252	18.2588	15.7762	18.8051	13.0466	22.4268	17.4624	29.8988	17.2979	10.1297	9.10808	7.87593	16.2328	11.2674	12.7604	12.022	13.2608	67.7434	67.3068	46.5238	53.9487	31.1817	23.9795	29.1279	27.7195	49.0719	29.4225	5.1783	16.2941	6.52436	31.4839	23.501	5.83905
ENSG00000196950	57181	SLC39A10	67.3999	66.3545	56.7321	63.1573	65.3946	62.0105	69.5605	34.9062	25.7772	29.9748	34.1563	29.7731	38.3917	43.9679	41.2889	32.8217	30.7056	34.8483	34.5329	35.1712	19.1057	15.6418	18.534	21.8414	69.0652	77.7604	52.255	38.812	45.8853	39.5155	41.8713	40.9766	23.7014	39.4529	8.41473	12.3835	12.2812	7.26551	16.9729	4.86587
ENSG00000198755	4736	RPL10A	1036.62	916.77	895.628	947.623	1512.25	1778.98	1730.89	1828.7	991.706	1352.02	1269.92	1336.78	844.238	1113.54	1304.52	988.199	1072.8	1228.4	901.491	1200.78	762.267	700.177	827.516	682.933	2458.92	2072.76	1942.87	1437.6	1025.95	829.826	707.564	743.204	1504.2	647.296	558.609	375.417	345.791	403.236	376.016	206.313
ENSG00000205189	65986	ZBTB10	12.2545	12.4769	14.4348	17.3683	14.5321	12.4644	11.7018	4.36327	6.4443	3.54965	3.454	5.01794	4.94151	5.30109	8.54253	5.32244	1.58276	1.18801	3.63504	4.96003	0	2.05813	1.50275	2.34015	45.2724	37.2296	52.5921	34.5427	30.4212	20.9399	33.0723	47.8061	34.7176	26.7478	12.2985	30.633	12.2812	16.9528	13.0561	14.5976
ENSG00000212747	441518	RTL8B	4.17768	4.82063	2.01416	4.7368	4.99542	5.29738	2.27534	4.84808	1.43207	5.52168	2.30267	2.67623	1.52046	3.11829	1.06782	0.443537	0.633105	0.396004	0.30292	0	1.95956	0.823254	1.00184	0	5.61775	10.0868	9.10248	5.04557	2.02808	1.6887	3.64098	0.803464	2.00294	0	0	0.651765	1.15136	1.21092	2.61122	0
ENSG00000213160	151230	KLHL23	19.4958	19.2825	16.1133	21.3156	28.156	20.5663	21.7783	19.8771	14.6787	13.8042	14.1998	8.69776	11.7836	6.23658	12.4579	17.7415	5.06484	6.73206	9.69345	5.41095	4.409	7.82091	6.51193	10.9207	48.2465	40.7142	43.1525	59.7705	30.9282	30.3966	42.1747	28.523	23.0338	19.3921	4.53101	10.4282	13.8163	66.6005	2.61122	8.75857
ENSG00000242265	23089	PEG10	21.1669	18.4318	34.5764	26.3155	39.9634	36.1468	25.0288	23.7556	13.9626	7.49371	11.8971	6.35606	8.36255	6.5484	9.61034	5.32244	5.38139	0.792007	4.5438	1.35274	1.46967	1.64651	1.50275	1.95012	137.47	181.196	239.362	159.906	75.0389	78.3556	98.6099	120.52	31.0455	38.1156	8.41473	4.56236	22.2596	26.6402	3.91683	28.2221
ENSG00000254726	92312	MEX3A	7.51982	4.2535	8.72801	4.99995	7.26607	12.776	10.7266	6.78731	3.93818	2.36643	2.30267	3.01076	1.52046	2.1828	2.84751	3.99183	2.21587	0	1.21168	0.901824	0	0.411627	0.500918	0	99.4671	87.8473	81.5852	55.8893	23.5764	32.7607	53.4011	69.0979	28.3749	39.4529	3.23644	1.9553	4.98922	12.1092	2.61122	2.91952
ENSG00000277586	4747	NEFL	0.835536	5.10419	6.71386	1.57893	3.63303	1.24644	0.975147	0	0.716033	0.394406	0	0	0	0.311829	1.77969	2.21768	0	0	0	0	0.489889	0	0.500918	0	21.8101	30.6273	34.05	91.2083	6.84477	1.35096	2.42732	0.803464	0	36.1095	3.23644	0	0	2.42184	0	3.8927
