# Supplementary material for: SARS-CoV-2 infection and replication in human gastric organoids
Source: Nat Commun. 2021 Nov 16;12:6610. doi: 10.1038/s41467-021-26762-2 (PMC8595698; doi:10.1038/s41467-021-26762-2)
Supplement: Supplementary file 5 — Supplementary Data 2 [file 41467_2021_26762_MOESM5_ESM.xlsx]

## Sheet: Legend
Full results of clusters enrichment analysis shown in Fig. 3f.

## Sheet: Sheet1
	Adj. p
Cluster 1
Arachidonic acid metabolism	0.00204274
Biological oxidations	0.0167026
Glutathione synthesis and recycling	0.0172906
Fatty acid metabolism	0.0325101
Synthesis of Leukotrienes (LT) and Eoxins (EX)	0.0325101
Cluster 2
Respiratory electron transport, ATP synthesis by chemiosmotic coupling, and heat production by uncoupling proteins.	2.33477e-07
Respiratory electron transport	2.33477e-07
The citric acid (TCA) cycle and respiratory electron transport	2.33477e-07
rRNA modification in the nucleus and cytosol	1.0802e-05
Mitochondrial protein import	1.25347e-05
Complex I biogenesis	1.81892e-05
Protein localization	0.000138556
rRNA processing	0.000174996
rRNA processing in the nucleus and cytosol	0.00120881
Mitochondrial translation elongation	0.00120881
Mitochondrial translation	0.00207977
Metabolism of nucleotides	0.00412512
Transcriptional Regulation by TP53	0.0145352
Major pathway of rRNA processing in the nucleolus and cytosol	0.0198569
Mitochondrial translation initiation	0.0208568
Mitochondrial translation termination	0.0208568
Interconversion of nucleotide di- and triphosphates	0.0435681
RNA Polymerase III Chain Elongation	0.0435984
Cluster 3
HDR through Homologous Recombination (HRR) or Single Strand Annealing (SSA)	0.000835297
Homology Directed Repair	0.000835297
DNA Double-Strand Break Repair	0.00115481
DNA Repair	0.013197
DNA strand elongation	0.0147481
Activation of ATR in response to replication stress	0.0147481
G2/M Checkpoints	0.0147481
HDR through Homologous Recombination (HRR)	0.0416222
Cluster 4
Interferon gamma signaling	0.0302321
Cluster 6
Cell Cycle Checkpoints	5.12463e-11
Activation of the pre-replicative complex	4.91359e-10
Activation of ATR in response to replication stress	1.37068e-09
Mitotic Prometaphase	4.9152e-08
M Phase	6.26629e-08
DNA strand elongation	1.06469e-07
DNA Replication	8.60101e-07
Mitotic G1-G1/S phases	8.60101e-07
Unwinding of DNA	8.60101e-07
Amplification of signal from the kinetochores	1.82646e-06
Amplification of signal from unattached kinetochores via a MAD2 inhibitory signal	1.82646e-06
RHO GTPases Activate Formins	2.0941e-06
G2/M Checkpoints	2.86562e-06
DNA Replication Pre-Initiation	3.82242e-06
Mitotic Metaphase and Anaphase	4.73524e-06
G1/S Transition	5.3739e-06
Mitotic Spindle Checkpoint	6.72465e-06
Synthesis of DNA	1.24067e-05
Mitotic Anaphase	2.05586e-05
Resolution of Sister Chromatid Cohesion	2.08351e-05
S Phase	4.47201e-05
Presynaptic phase of homologous DNA pairing and strand exchange	6.28897e-05
Homologous DNA Pairing and Strand Exchange	0.000101411
RHO GTPase Effectors	0.000405422
Nuclear Envelope Breakdown	0.000405422
Condensation of Prometaphase Chromosomes	0.00045011
Separation of Sister Chromatids	0.00103008
Host Interactions with Influenza Factors	0.00103008
Resolution of D-loop Structures through Synthesis-Dependent Strand Annealing (SDSA)	0.00103008
Chromosome Maintenance	0.00123564
DNA Double-Strand Break Repair	0.00126743
Homology Directed Repair	0.00126743
G1/S-Specific Transcription	0.0013185
DNA Repair	0.00143371
HDR through Homologous Recombination (HRR)	0.00154473
Signaling by Rho GTPases	0.00169815
Regulation of TP53 Activity through Phosphorylation	0.00169815
Orc1 removal from chromatin	0.00206419
Resolution of D-loop Structures through Holliday Junction Intermediates	0.00252837
Resolution of D-Loop Structures	0.00285374
HDR through Homologous Recombination (HRR) or Single Strand Annealing (SSA)	0.00368003
NS1 Mediated Effects on Host Pathways	0.00595633
Mitotic Prophase	0.00604316
Switching of origins to a post-replicative state	0.00780357
SUMOylation of DNA replication proteins	0.00962758
Assembly of the pre-replicative complex	0.00962758
Processing of DNA double-strand break ends	0.0121812
Initiation of Nuclear Envelope Reformation	0.013006
Nuclear Envelope Reassembly	0.013006
Deposition of new CENPA-containing nucleosomes at the centromere	0.0136024
Nucleosome assembly	0.0136024
Nuclear import of Rev protein	0.0209067
Vpr-mediated nuclear import of PICs	0.0209067
Formation of Senescence-Associated Heterochromatin Foci (SAHF)	0.0219147
CRMPs in Sema3A signaling	0.0219147
Rev-mediated nuclear export of HIV RNA	0.0221531
tRNA processing in the nucleus	0.0225321
Interactions of Vpr with host cellular proteins	0.0260643
Interactions of Rev with host cellular proteins	0.0260643
Meiosis	0.0279234
HDR through Single Strand Annealing (SSA)	0.0279234
Resolution of Abasic Sites (AP sites)	0.0333918
Smooth Muscle Contraction	0.0360719
Lagging Strand Synthesis	0.0366102
Regulation of TP53 Activity	0.0371312
G2/M DNA damage checkpoint	0.0371312
Transport of Mature mRNA Derived from an Intronless Transcript	0.0371312
Transport of Mature mRNAs Derived from Intronless Transcripts	0.0399481
Cluster 7
Termination of O-glycan biosynthesis	0.00470778
Neutrophil degranulation	0.0159619
O-linked glycosylation of mucins	0.023592
Defective GALNT3 causes familial hyperphosphatemic tumoral calcinosis (HFTC)	0.023592
Defective GALNT12 causes colorectal cancer 1 (CRCS1)	0.023592
Defective C1GALT1C1 causes Tn polyagglutination syndrome (TNPS)	0.023592
Dectin-2 family	0.04569
TNFR1-induced NFkappaB signaling pathway	0.0476258
O-linked glycosylation	0.0476258
Regulation of TNFR1 signaling	0.0476258
Cluster 8
Interleukin-4 and Interleukin-13 signaling	0.0126444
Cluster 9
Translocation of ZAP-70 to Immunological synapse	0.0190322
Phosphorylation of CD3 and TCR zeta chains	0.0190322
PD-1 signaling	0.0190322
Generation of second messenger molecules	0.029529
