# Supplementary material for: SARS-CoV-2 infection and replication in human gastric organoids
Source: Nat Commun. 2021 Nov 16;12:6610. doi: 10.1038/s41467-021-26762-2 (PMC8595698; doi:10.1038/s41467-021-26762-2)
Supplement: Supplementary file 6 — Supplementary Data 3 [file 41467_2021_26762_MOESM6_ESM.xlsx]

## Sheet: PCW11
Gene Ontology	log(fold change)	p-value
GO NEGATIVE REGULATION OF INTERFERON GAMMA SECRETION	0.855586	0.000295779
GO MECHANOSENSORY BEHAVIOR	-1.31065	0.00048878
GO REGULATION OF AXON DIAMETER	1.37352	0.000906461
GO CONVERGENT EXTENSION INVOLVED IN AXIS ELONGATION	0.979062	0.000947217
GO D AMINO ACID TRANSPORT	-1.17241	0.00111195
GO COLLAGEN BINDING INVOLVED IN CELL MATRIX ADHESION	-0.853388	0.00170284
GO CELL MATRIX ADHESION MEDIATOR ACTIVITY	-0.853388	0.00170284
GO POSITIVE REGULATION OF SKELETAL MUSCLE FIBER DEVELOPMENT	1.99655	0.00181279
GO POSITIVE REGULATION OF CORTICOTROPIN SECRETION	-1.23315	0.00212011
GO CORTICOTROPIN SECRETION	-1.23315	0.00212011
GO THORAX AND ANTERIOR ABDOMEN DETERMINATION	1.3063	0.00251636
GO NEGATIVE REGULATION OF PROTEIN LOCALIZATION TO MICROTUBULE	0.768066	0.00407705
GO PROTEIN DE ADP RIBOSYLATION	-0.513751	0.00427294
GO ANCHORED COMPONENT OF POSTSYNAPTIC MEMBRANE	1.05033	0.00442907
GO POSITIVE REGULATION OF STEROID HORMONE SECRETION	-1.91693	0.0045849
GO POSITIVE REGULATION OF GLUCOCORTICOID SECRETION	-1.91693	0.0045849
GO POSITIVE REGULATION OF CORTICOSTEROID HORMONE SECRETION	-1.91693	0.0045849
GO BONE MARROW DEVELOPMENT	0.886416	0.00466341
GO ANDROGEN CATABOLIC PROCESS	0.455979	0.00508913
GO POSITIVE REGULATION OF CHOLESTEROL STORAGE	1.59903	0.0054731
GO REGULATION OF BRANCHING MORPHOGENESIS OF A NERVE	-0.229004	0.00562827
GO REGULATION OF MICROTUBULE BINDING	0.57427	0.00583192
GO PULMONARY ARTERY MORPHOGENESIS	0.626547	0.00591934
GO RETINOIC ACID RESPONSIVE ELEMENT BINDING	1.38092	0.00614414
GO DIAPHRAGM DEVELOPMENT	0.950785	0.00621523
GO VOCALIZATION BEHAVIOR	0.630058	0.00689933
GO POSITIVE REGULATION OF GROWTH HORMONE SECRETION	-0.645895	0.00694522
GO AMPA GLUTAMATE RECEPTOR COMPLEX	0.356151	0.00712224
GO REGULATION OF INTERLEUKIN 6 MEDIATED SIGNALING PATHWAY	-0.545026	0.00731571
GO NEGATIVE REGULATION OF MACROPHAGE DIFFERENTIATION	-0.545026	0.00731571
GO NEGATIVE REGULATION OF INTERLEUKIN 6 MEDIATED SIGNALING PATHWAY	-0.545026	0.00731571
GO POSITIVE REGULATION OF OXIDATIVE STRESS INDUCED NEURON DEATH	0.999153	0.00741491
GO NEGATIVE REGULATION OF CALCIUM ION IMPORT	-0.778503	0.00751114
GO POSITIVE REGULATION OF OXIDATIVE STRESS INDUCED CELL DEATH	0.544661	0.00774728
GO LIPOPROTEIN LOCALIZATION	0.699275	0.00796946
GO SERINE TRANSPORT	0.620241	0.00808609
GO XENOBIOTIC GLUCURONIDATION	-0.614307	0.00857395
GO FLAVONOID GLUCURONIDATION	-0.614307	0.00857395
GO OUTER EAR MORPHOGENESIS	0.302195	0.00857843
GO OLFACTORY BEHAVIOR	1.49376	0.00877359
GO KERATINOCYTE APOPTOTIC PROCESS	0.510264	0.00919322
GO POSTSYNAPTIC RECYCLING ENDOSOME	0.357346	0.00968252
GO REGULATION OF INTERFERON GAMMA SECRETION	0.941722	0.00974544
GO RESPONSE TO GRANULOCYTE MACROPHAGE COLONY STIMULATING FACTOR	0.862148	0.00994078

## Sheet: PCW20
Gene Ontology	log(fold change)	p-value
GO DUCTUS ARTERIOSUS CLOSURE	0.323773	0.000116424
GO RESPONSE TO INTERFERON ALPHA	2.12224	0.000581238
GO CCR5 CHEMOKINE RECEPTOR BINDING	0.746504	0.000624155
GO NEGATIVE REGULATION OF MACROPHAGE APOPTOTIC PROCESS	1.3289	0.00068138
GO TOLL LIKE RECEPTOR 7 SIGNALING PATHWAY	1.7103	0.000952189
GO REGULATION OF RIBONUCLEASE ACTIVITY	0.734626	0.00118267
GO MDA 5 SIGNALING PATHWAY	1.18922	0.00177052
GO MHC CLASS IB PROTEIN BINDING	0.779143	0.00217798
GO REGULATION OF T HELPER 2 CELL CYTOKINE PRODUCTION	1.08174	0.0022442
GO POSITIVE REGULATION OF T HELPER 2 CELL CYTOKINE PRODUCTION	1.08174	0.0022442
GO REGULATION BY VIRUS OF VIRAL PROTEIN LEVELS IN HOST CELL	1.27167	0.00233203
GO T HELPER 2 CELL CYTOKINE PRODUCTION	0.901962	0.00268864
GO CELLULAR RESPONSE TO INTERFERON ALPHA	1.18381	0.00281023
GO NEGATIVE REGULATION OF VIRAL ENTRY INTO HOST CELL	1.09438	0.00284291
GO RESPONSE TO INTERFERON BETA	1.41522	0.00293142
GO PHOSPHATIDYLSERINE 1 ACYLHYDROLASE ACTIVITY	1.26337	0.00294447
GO SYNAPTIC VESICLE BUDDING FROM PRESYNAPTIC ENDOCYTIC ZONE MEMBRANE	2.47476	0.00327188
GO ACETYLCHOLINE RECEPTOR INHIBITOR ACTIVITY	1.46137	0.00330587
GO PHENOL CONTAINING COMPOUND CATABOLIC PROCESS	-0.442735	0.00336384
GO NEGATIVE REGULATION OF HELICASE ACTIVITY	1.13279	0.00339273
GO POSTSYNAPTIC ENDOCYTIC ZONE	1.7245	0.00343079
GO ISG15 PROTEIN CONJUGATION	1.99682	0.0037273
GO CELLULAR RESPONSE TO EXOGENOUS DSRNA	0.785064	0.00402249
GO CATECHOLAMINE CATABOLIC PROCESS	-0.368239	0.00440266
GO TYPE I INTERFERON BIOSYNTHETIC PROCESS	0.829116	0.00467742
GO POSTSYNAPTIC ENDOCYTIC ZONE MEMBRANE	3.00966	0.00478363
GO SKELETAL MUSCLE TISSUE GROWTH	-0.956023	0.00486219
GO REGULATION OF SKELETAL MUSCLE TISSUE GROWTH	-0.956023	0.00486219
GO NEUROTRANSMITTER RECEPTOR REGULATOR ACTIVITY	0.749978	0.0049125
GO NEGATIVE REGULATION OF VIRAL GENOME REPLICATION	1.37539	0.00517565
GO DEOXYRIBONUCLEOSIDE DIPHOSPHATE METABOLIC PROCESS	0.506085	0.00528815
GO INTERFERON BETA SECRETION	1.09868	0.0059146
GO REGULATION OF TOLL LIKE RECEPTOR 9 SIGNALING PATHWAY	0.565062	0.00611555
GO NEUROTRANSMITTER LOADING INTO SYNAPTIC VESICLE	-0.538875	0.0061625
GO INDOLE CONTAINING COMPOUND BIOSYNTHETIC PROCESS	-0.538875	0.0061625
GO ALDEHYDE CATABOLIC PROCESS	-0.349497	0.00670151
GO INTERLEUKIN 10 SECRETION	0.947253	0.00700551
GO REGULATION OF MDA 5 SIGNALING PATHWAY	1.02711	0.00765492
GO SYNAPTIC VESICLE BUDDING	1.51962	0.00824135
GO NEGATIVE REGULATION OF MYELOID CELL APOPTOTIC PROCESS	0.736186	0.00853138
GO ANTEROGRADE AXONAL PROTEIN TRANSPORT	0.58831	0.00883509
GO NEGATIVE REGULATION OF HUMORAL IMMUNE RESPONSE	-0.671838	0.00918429
GO NUCLEOSIDE TRIPHOSPHATE DIPHOSPHATASE ACTIVITY	-0.437956	0.00978823
GO CELLULAR RESPONSE TO DSRNA	0.617193	0.00990189
GO RESPONSE TO TYPE I INTERFERON	1.20124	0.00997034

## Sheet: 11 years
Gene Ontology	log(fold change)	p-value
GO INTERLEUKIN 12 RECEPTOR BINDING	0.667739	0.0019951
GO CELLULAR RESPONSE TO INTERFERON ALPHA	1.27167	0.00359246
GO POSITIVE REGULATION OF VASCULOGENESIS	0.584119	0.00379367
GO SYNAPTIC VESICLE BUDDING FROM PRESYNAPTIC ENDOCYTIC ZONE MEMBRANE	1.87996	0.0043588
GO POSTSYNAPTIC ENDOCYTIC ZONE	1.455	0.00446591
GO MDA 5 SIGNALING PATHWAY	1.11712	0.00489385
GO NEGATIVE REGULATION OF VIRAL ENTRY INTO HOST CELL	1.19743	0.00536676
GO CELLULAR RESPONSE TO MORPHINE	-0.468766	0.00568985
GO NEGATIVE REGULATION OF INTERLEUKIN 13 PRODUCTION	1.29161	0.00580969
GO REGULATION OF SKELETAL MUSCLE CONTRACTION	-0.677262	0.00591637
GO POSTSYNAPTIC ENDOCYTIC ZONE MEMBRANE	2.32292	0.00678761
GO CELLULAR RESPONSE TO EXOGENOUS DSRNA	0.706697	0.00765232
GO MACROPHAGE FUSION	-0.689121	0.00765799
GO REGULATION OF SARCOMERE ORGANIZATION	0.878055	0.00784953
GO NEGATIVE REGULATION OF ENDOTHELIAL CELL CHEMOTAXIS	0.893508	0.00816599
GO CEREBELLAR GRANULAR LAYER FORMATION	1.10698	0.00832346
GO ACTIVATION OF JANUS KINASE ACTIVITY	0.994931	0.00834079
GO RESPONSE TO INTERFERON ALPHA	2.08753	0.00846325
GO RADIAL SPOKE	-0.681283	0.00948089
GO REGULATION BY VIRUS OF VIRAL PROTEIN LEVELS IN HOST CELL	1.03966	0.00961412
GO VASCULAR ENDOTHELIAL GROWTH FACTOR BINDING	0.684234	0.00992603
