# Supplementary material for: SARS-CoV-2 infection and replication in human gastric organoids
Source: Nat Commun. 2021 Nov 16;12:6610. doi: 10.1038/s41467-021-26762-2 (PMC8595698; doi:10.1038/s41467-021-26762-2)
Supplement: Supplementary file 7 — Source Data [file 41467_2021_26762_MOESM7_ESM.xlsx]

## Sheet: Fig.1f
			Early fetal stomach	Late fetal stomach	Pediatric stomach
	AXIN2	ΔΔCt (relative to GAPDH and Early Fetal Stomach	0.997124	1.97579	5.97777
			0.604804	3.83934	5.89306
			1.39783	1.59012	2.50921
	PGA5	ΔΔCt (relative to GAPDH and Early Fetal Stomach	0.420437	12.3874	81.0157
			0.691506	3.40874	42.7836
			1.88879	28.3228	65.4432
	ATP4B	ΔΔCt (relative to GAPDH and Early Fetal Stomach	0.874137	15.6192	14.2014
			1.31013	5.68699	30.7373
			0.815735	22.9195	5.92645
	MUC6	ΔΔCt (relative to GAPDH and Early Fetal Stomach	0.0403964	0.00517831	0.0226435
			0.77138	0.0319164	0.0412362
			2.18822	0.0807608	0.00110347
	MUC5AC	ΔΔCt (relative to GAPDH and Early Fetal Stomach	0.841361	14.7996	45.3224
			0.631399	35.7714	16.1145
			1.52724	20.9687	30.9382
	SST	ΔΔCt (relative to GAPDH and Early Fetal Stomach	1.01298	4.36573	1.90599
			1.24164	7.92386	1.4606
			0.745383	5.32757	2.05058
	LGR5	ΔΔCt (relative to GAPDH and Early Fetal Stomach	1.29921	2.27487	0.135134
			0.959042	3.36313	0.0383607
			0.741753	2.52664	0.173954
	CHGA	ΔΔCt (relative to GAPDH and Early Fetal Stomach	1.07469	1.75052	9.23677
			0.743198	3.043	4.64051
			1.18211	2.58367	1.72623
	GASTRIN	ΔΔCt (relative to GAPDH and Early Fetal Stomach	0.481857	1.3108	0
			0.31972	0.969513	0
			2.19842	1.28536	0

## Sheet: Fig.2f
			Early fetal stomach	Late fetal stomach	Pediatric stomach
	AXIN2	ΔΔCt (relative to GAPDH and Early Fetal Organoids	2.5703	1.16719	1.40934
			0.2216	0.684651	1.47377
			0.208102	0.910729	2.71481
	PGA5	ΔΔCt (relative to GAPDH and Early Fetal Organoids	0.122693	6.53845	0.277371
			1.42526	14.3493	0.0582052
			1.45205	13.0411	7.13347
	ATP4B	ΔΔCt (relative to GAPDH and Early Fetal Organoids	no Ct	no Ct	no Ct
			no Ct	no Ct	no Ct
			no Ct	no Ct	no Ct
	MUC6	ΔΔCt (relative to GAPDH and Early Fetal Organoids	2.20614	0.0617012	0.0751688
			0.781605	0.189759	0.00129839
			0.0122502	0.0511137	0.171737
	MUC5AC	ΔΔCt (relative to GAPDH and Early Fetal Organoids	0.872721	2.29047	2.53768
			0.774396	3.41231	5.29474
			1.35288	4.33522	7.00755
	SST	ΔΔCt (relative to GAPDH and Early Fetal Organoids	1.09635	0.963526	0.0363833
			1.16351	1.3836	0.0995104
			0.740132	1.73165
	LGR5	ΔΔCt (relative to GAPDH and Early Fetal Organoids	2.11044	1.16096	0.0370997
			0.521029	0.427068	0.0243098
			0.368525	0.576916	0.712054
	CHGA	ΔΔCt (relative to GAPDH and Early Fetal Organoids	0.754988	0.151423	0.007296
			1.08054	0.310392	0.00649006
			1.16447	0.679776	0.00127972
	GASTRIN	ΔΔCt (relative to GAPDH and Early Fetal Organoids	1.72054	0	0.20282
			1.27946	0	0.260128
			0	0	2.86441

## Sheet: Fig.2d
		Mean cell counts			St. Dev.
	DAY	Early fetal	Late fetal	Pediatric	Early fetal	Late fetal	Pediatric
	0	27500	28750	30000	5000	2500	0
	6	133750	112500	76666.7	91594.7	60104.1	7637.63
	13	531250	287639	263722	478890	131228	10130.2
	19	2.78708e+06	1.1281e+06	487891	4.06971e+06	364243	22314.8
	26	1.4243e+07	4.16933e+06	947280	2.54306e+07	1.69984e+06	11449.4
	33	8.55628e+07	1.82856e+07	1.63107e+06	1.56839e+08	1.46125e+07	143733
	42	4.0695e+08	3.0919e+07		7.62367e+08	1.63988e+07
	52		6.50586e+07			2.82431e+07
	63		1.30117e+08			5.64861e+07
	68		1.80351e+08			0
	77		5.08217e+08			2.37728e+08
	84		1.03383e+09			2.59561e+08
	91		2.14015e+09			9.98706e+07
	97		4.29442e+09			8.05067e+08
	105		8474986795			3.95488e+08
	111		1.73877e+10			1.41002e+09
	119		3.37054e+10			0

## Sheet: Fig.3b
		MUC5AC	TFF2	PGC
	Week 8	11.0475	12.6191	6.16154
	Week 8	11.7406	12.3467	6.21231
	Week 8	11.5479	12.2613	6.09152
	Week 8	11.1427	12.2777	5.87478
	Week 11	11.6874	12.6278	7.91253
	Week 11	12.0518	13.2309	8.24924
	Week 11	11.4471	12.71	7.90155
	Week 11	12.395	13.309	8.54593
	Week 18	12.8691	12.6358	5.39195
	Week 18	12.3883	13.4413	5.43307
	Week 18	12.6632	12.9907	5.29569
	Week 18	12.562	13.3932	5.87501
	Week 20	13.7164	10.619	6.3429
	Week 20	13.7109	12.1182	7.15568
	Week 20	12.8518	12.516	7.74334
	Week 20	13.0221	12.6993	7.67806
	Patient 1	12.7284	12.8924	7.18751
	Patient 1	12.6428	13.1473	7.4808
	Patient 1	12.9852	12.5894	7.22131
	Patient 1	12.4714	12.9952	7.30548
	Patient 2	13.807	12.1935	8.75186
	Patient 2	13.5238	12.2103	8.58461
	Patient 2	13.4988	12.498	8.72247
	Patient 2	13.6532	12.185	8.67807

## Sheet: Fig.3c
		MUC5AC	TFF2	PGC
	Week 10	8.58751	7.59058	3.83961
	Week 11	8.47343	7.38629	4.83933
	Week 15	9.13042	5.98477	6.34763
	Week 15	10.3142	6.32556	6.38009
	Week 17	12.9593	10.0307	8.54723
	Week 17	12.9092	9.26912	8.52627
	Week 18	12.5405	7.41919	6.13416
	Week 18	12.9833	8.10691	6.72032
	Week 20	12.8918	11.2096	9.05267
	Week 20	13.3217	9.32322	8.18328
	Patient 1	12.1799	12.4146	14.0828
	Patient 1	11.6719	12.3187	13.2203
	Patient 1	11.9554	10.299	14.6249
	Patient 2	13.049	12.4002	12.5823
	Patient 3	11.5066	10.9069	13.4531
	Patient 4	12.4574	9.96132	10.6558

## Sheet: Fig.4d
		ACE2	TMPRSS2
	Week 10	1.32507	5.16308
	Week 11	-0.684601	4.9383
	Week 15	-1.33523	4.09996
	Week 15	-0.13416	5.49794
	Week 17	3.35706	6.00949
	Week 17	2.43184	5.96516
	Week 18	4.33213	5.58292
	Week 18	2.65135	5.19453
	Week 20	0.281217	6.20334
	Week 20	3.30737	6.60225
	Patient 1	1.73488	5.84209
	Patient 1	0.803855	5.85729
	Patient 1	-1.33523	5.57034
	Patient 2	1.83882	6.48317
	Patient 3	1.82511	5.80177
	Patient 4	2.08987	5.53284

## Sheet: Fig.4e
		ACE2	TMPRSS2
	PCW11	7.40072	7.76291
	PCW11	8.19056	8.00624
	PCW11	7.8906	7.36058
	PCW20	7.67506	8.79285
	PCW20	7.57719	8.05212
	PCW20	7.86468	8.64469
	Year 11	9.76158	8.78343
	Year 11	9.36137	7.99403
	Year 11	10.0165	8.49201
	Year 45	0.7547	8.3067
	Year 45	2.6618	8.4091
	Year 45	2.5025	8.2858

## Sheet: Fig.5d
		PCW 11			PCW 20			PED 11YO			ADULT 45YO			ADULT 71YO
	0	50	100	49	100	150	250	100	100	50	50	50	50	50	250	150
	24	49	200	250	1160	200	450	2800	1700	4700	49	50	50	150	50	49
	48	150	200	300	9900	5450	10850	4350	4650	14100	49	49	50	50	100	50
	72	300	49	49	21100	7600	23100	2650	5600	28700	49	50	300	50	150	150
		PCW 11 gc			PCW 20 gc			PED 11YO gc			ADULT 45YO gc			ADULT 71YO gc
	0	1613.35	1772.06	2094.59	2100.57	2444.97	5690.88	1443.31	1876.45	3573.57	1556.08	1851.74	1985.69	2987.16	3188.37	3879.26
	24	2900.04	3304.9	2945.55	5588.85	7107.05	10323.5	2243.43	7844.31	11259.7	1988.21	2969.69	3600.67	9043.92	1737.94	2017.85
	48	2696.78	9116.33	4282.82	168946	176563	128702	7552.35	78187.6	98239.6	3618.5	2811.03	7311.18	3206.44	2446.37	7006.72
	72	5552.42	15136.9	4149.4	1278173	813799	1193777	101243	439639	638473	4498.03	2396.1	11407.8	4940.17	2193.67	11484.3

## Sheet: Fig.5e
		PCW11	PCW20	11 years
	Down-regulated genes
	Up-regulated genes		CMPK2	CMPK2
			DDX58	DDX58
			DHX58	DHX58
			EPSTI1	ERAP2
			HERC5	GLIPR2
			IFI44	HERC5
			IFIH1	IFI44
			IFIT1	IFIT2
			IFIT2	IFIT3
			IFIT3	IRF7
			IRF7	MX1
			IRF9	OASL
			ISG15	RSAD2
			MX1
			OAS2
			PARP9
			RSAD2
			TRIM22
			XAF1

## Sheet: Fig. 6b
		Total nuclei	Infected - Red	MUC5AC - green	Both infected-MUC5AC	SST - far red	Both infected-SST
	Organoid 1	123	6	4	0	6	0
	Organoid 2	71	3	7	1	8	1
	Organoid 3	189	9	15	1	11	5
	Organoid 4	57	2	5	0	1	1
	Organoid 5	83	6	2	0	6	2
	Organoid 6	82	2	2	0	3	1
	Organoid 7	76	13	21	3	5	3
	Organoid 8	61	3	3	0	5	2
	Organoid 9	54	2	12	0	1	0
	Organoid 10	105	4	10	1	2	0
	Organoid 11	49	2	6	0	3	1
	Organoid 12	134	30	32	5
	Organoid 13	95	20	37	0
	Organoid 14	65	13	2	0
	Organoid 15	51	11	18	1
	Organoid 16	74	3	16	0
	MUC5AC	Nuclei	Infected	MUC5AC	Co expressed
	Mean	85.5625	8.0625	12	0.75
	SEM	9.29604	1.96949	2.68173	0.347611
	SST	Nuclei	Infected	SST	Co expressed
	Mean	86.3636	4.72727	4.63636	1.45455
	SEM	9.29604	1.96949	0.927094	0.454545

[truncated: 8 more sheets: Fig. 6e, Suppl.1a, Suppl.2b, Suppl.2c, Suppl.2d, Suppl.2e, Suppl.5a, Suppl.5b]
